# Supplementary material for: Genomics and transcriptomics landscapes associated to changes in insulin sensitivity in response to endurance exercise training
Source: Sci Rep. 2021 Dec 2;11:23314. doi: 10.1038/s41598-021-98792-1 (PMC8639975; doi:10.1038/s41598-021-98792-1)
Supplement: Supplementary file 3 — Supplementary Tables. [file 41598_2021_98792_MOESM3_ESM.xlsx]

## Sheet: S1 - MEF2A interacting proteins
Table S1. List of 50 MEF2A interacting proteins from STRING database with confidence score > 0.8
Gene Symbol	Gene name & function	Confidence score
EP300	E1A binding protein p300; Functions as histone acetyltransferase and regulates transcription vi [...] (2414 aa)	0.997
HDAC5	histone deacetylase 5; Responsible for the deacetylation of lysine residues on the N-terminal p [...] (1123 aa)	0.996
MAPK14	mitogen-activated protein kinase 14; Serine/threonine kinase which acts as an essential compone [...] (360 aa)	0.993
HDAC9	histone deacetylase 9; Responsible for the deacetylation of lysine residues on the N-terminal p [...] (1069 aa)	0.991
MEF2D	myocyte enhancer factor 2D; Transcriptional activator which binds specifically to the MEF2 elem [...] (521 aa)	0.99
MAPK7	mitogen-activated protein kinase 7; Plays a role in various cellular processes such as prolifer [...] (816 aa)	0.984
HDAC4	histone deacetylase 4; Responsible for the deacetylation of lysine residues on the N-terminal p [...] (1084 aa)	0.964
HDAC7	histone deacetylase 7 (991 aa)	0.962
MYOD1	myogenic differentiation 1; Involved in muscle differentiation (myogenic factor). Induces fibro [...] (320 aa)	0.955
MYOG	myogenin (myogenic factor 4); Involved in muscle differentiation (myogenic factor). Induces fib [...] (224 aa)	0.955
CABIN1	calcineurin binding protein 1; May be required for replication-independent chromatin assembly. [...] (2220 aa)	0.954
TCF3	transcription factor 3 (E2A immunoglobulin enhancer binding factors E12/E47); Transcriptional r [...] (654 aa)	0.923
MAPK11	mitogen-activated protein kinase 11; Serine/threonine kinase which acts as an essential compone [...] (364 aa)	0.922
MAPK12	mitogen-activated protein kinase 12; Serine/threonine kinase which acts as an essential compone [...] (367 aa)	0.922
MAPK13	mitogen-activated protein kinase 13; Serine/threonine kinase which acts as an essential compone [...] (365 aa)	0.922
SUMO1	SMT3 suppressor of mif two 3 homolog 1 (S. cerevisiae); Ubiquitin-like protein that can be cova [...] (101 aa)	0.915
AKT1	v-akt murine thymoma viral oncogene homolog 1; AKT1 is one of 3 closely related serine/threonin [...] (480 aa)	0.914
KAT2B	K(lysine) acetyltransferase 2B; Functions as a histone acetyltransferase (HAT) to promote trans [...] (832 aa)	0.905
CREBBP	CREB binding protein; Acetylates histones, giving a specific tag for transcriptional activation [...] (2442 aa)	0.905
ABL1	c-abl oncogene 1, non-receptor tyrosine kinase; Non-receptor tyrosine-protein kinase that plays [...] (1149 aa)	0.902
CTNNA2	catenin (cadherin-associated protein), alpha 2 (905 aa)	0.899
CAMK2A	calcium/calmodulin-dependent protein kinase II alpha; CaM-kinase II (CAMK2) is a prominent kina [...] (489 aa)	0.899
GRIP1	glutamate receptor interacting protein 1; May play a role as a localized scaffold for the assem [...] (1076 aa)	0.899
SLC2A14	solute carrier family 2 (facilitated glucose transporter), member 14; Facilitative glucose tran [...] (520 aa)	0.899
CAMK2B	calcium/calmodulin-dependent protein kinase II beta (666 aa)	0.899
PPP3CA	protein phosphatase 3, catalytic subunit, alpha isozyme; Calcium-dependent, calmodulin-stimulat [...] (521 aa)	0.899
PPP3CB	protein phosphatase 3, catalytic subunit, beta isozyme; Calcium-dependent, calmodulin-stimulate [...] (525 aa)	0.899
JUN	jun proto-oncogene; Transcription factor that recognizes and binds to the enhancer heptamer mot [...] (331 aa)	0.899
CTNNB1	catenin (cadherin-associated protein), beta 1, 88kDa; Key downstream component of the canonical [...] (781 aa)	0.899
MEF2C	myocyte enhancer factor 2C; Transcription activator which binds specifically to the MEF2 elemen [...] (483 aa)	0.899
CAMK2D	calcium/calmodulin-dependent protein kinase II delta; Calcium/calmodulin-dependent protein kina [...] (499 aa)	0.899
NFATC1	nuclear factor of activated T-cells, cytoplasmic, calcineurin-dependent 1; Plays a role in the [...] (930 aa)	0.899
CAMK2G	calcium/calmodulin-dependent protein kinase II gamma (556 aa)	0.899
CDC42	cell division cycle 42 (GTP binding protein, 25kDa); Plasma membrane-associated small GTPase wh [...] (191 aa)	0.899
CTNNA1	catenin (cadherin-associated protein), alpha 1, 102kDa; Associates with the cytoplasmic domain [...] (906 aa)	0.899
CDH15	cadherin 15, type 1, M-cadherin (myotubule); Cadherins are calcium-dependent cell adhesion prot [...] (814 aa)	0.899
CAMK4	calcium/calmodulin-dependent protein kinase IV; Calcium/calmodulin-dependent protein kinase tha [...] (473 aa)	0.899
CDH2	cadherin 2, type 1, N-cadherin (neuronal); Cadherins are calcium-dependent cell adhesion protei [...] (906 aa)	0.899
BNIP2	BCL2/adenovirus E1B 19kDa interacting protein 2; Implicated in the suppression of cell death. I [...] (435 aa)	0.899
PPARGC1A	peroxisome proliferator-activated receptor gamma, coactivator 1 alpha; Transcriptional coactiva [...] (798 aa)	0.899
CDON	Cdon homolog (mouse); Component of a cell-surface receptor complex that mediates cell-cell inte [...] (1264 aa)	0.899
SPAG9	sperm associated antigen 9 (1321 aa)	0.899
PPP3CC	protein phosphatase 3, catalytic subunit, gamma isozyme; Calcium-dependent, calmodulin-stimulat [...] (512 aa)	0.899
MYF5	myogenic factor 5; Involved in muscle differentiation (myogenic factor). Induces fibroblasts to [...] (255 aa)	0.899
MYF6	myogenic factor 6 (herculin); Involved in muscle differentiation (myogenic factor). Induces fib [...] (242 aa)	0.899
ESRRA	estrogen-related receptor alpha; Binds to an ERR-alpha response element (ERRE) containing a sin [...] (423 aa)	0.899
ASCL1	achaete-scute complex homolog 1 (Drosophila); Transcriptional regulator. May play a role at ear [...] (236 aa)	0.812
NFATC4	nuclear factor of activated T-cells, cytoplasmic, calcineurin-dependent 4 (964 aa)	0.8
NFATC2	nuclear factor of activated T-cells, cytoplasmic, calcineurin-dependent 2 (925 aa)	0.8
NFATC3	nuclear factor of activated T-cells, cytoplasmic, calcineurin-dependent 3; Acts as a regulator [...] (1075 aa)	0.8

## Sheet: S2 - Functional GWAS
Table S2. Functional pathways enriched in the functional GWAS for baseline Si with highly significant SNPs. Note that combining genes in the cholinergic signaling and calcium signaling pathways we cover 101/470 genes. If we include axon guidance, we end up with 160/470 and with the full set of pathways we have 160/470 genes. BH p value = Benjamini-Hochberg adjusted p-value.
KEGG Pathway	No. genes	% of genes	BH p value
Calcium signaling	77	77/470	5.9 x 10-41
Axon Guidance	63	63/470	1.0 x 10-37
Chemokine signaling	66	66/470	4.5 x 10-29
Cholinergic synapse	47	47/470	4.1 x 10-24

## Sheet: S3 - TFT GSEA
Table S3. Significant transcription factor target gene sets (MSigDB) from GSEA (FDR < 0.05)
TFT GeneSet	setSize	enrichmentScore	NES	pvalue	FDR
MEF2_04	22	0.634705	2.06434	0.0018797	0.0271583
YY1_Q6	230	0.39943	1.9931	0.00179856	0.0271583
GCCATNTTG_YY1_Q6	408	0.374059	1.98814	0.00172414	0.0271583
TASOR_TARGET_GENES	238	0.389669	1.94422	0.00180505	0.0271583
SF1_Q6	215	0.384694	1.9059	0.00181488	0.0271583
TAAWWATAG_RSRFC4_Q2	145	0.388483	1.83463	0.00183486	0.0271583
PPARGC1A_TARGET_GENES	77	0.428989	1.82306	0.00185185	0.0271583
SETBP1_TARGET_GENES	164	0.376962	1.80576	0.00180832	0.0271583
HLF_01	225	0.363639	1.80345	0.00183824	0.0271583
NFMUE1_Q6	236	0.359993	1.79325	0.00180832	0.0271583
NR1D1_TARGET_GENES	103	0.395341	1.76476	0.00188324	0.0271583
FXR_IR1_Q6	88	0.398603	1.73315	0.00185529	0.0271583
OVOL3_TARGET_GENES	423	0.323513	1.71617	0.00177936	0.0271583
CTAWWWATA_RSRFC4_Q2	311	0.330615	1.708	0.00176367	0.0271583
E2F_Q4	215	0.342066	1.69471	0.00181488	0.0271583
E2F1_Q6_01	218	0.342624	1.69462	0.00185529	0.0271583
YBX3_TARGET_GENES	158	0.354816	1.67818	0.00185185	0.0271583
E2F_Q6	214	0.337879	1.67326	0.00181159	0.0271583
PITX1_TARGET_GENES	291	0.324661	1.67091	0.00175439	0.0271583
E2F1_Q6	217	0.336602	1.66578	0.0018315	0.0271583
TGACCTTG_SF1_Q6	214	0.335305	1.66051	0.00181159	0.0271583
E2F1DP1_01	217	0.332839	1.64716	0.0018315	0.0271583
E2F1DP2_01	217	0.332839	1.64716	0.0018315	0.0271583
E2F4DP2_01	217	0.332839	1.64716	0.0018315	0.0271583
E2F_02	217	0.332726	1.6466	0.0018315	0.0271583
MSX1_TARGET_GENES	166	0.342478	1.64061	0.00182815	0.0271583
CIC_TARGET_GENES	391	0.309279	1.63177	0.0017762	0.0271583
RORA_TARGET_GENES	223	0.328535	1.62878	0.00182482	0.0271583
ERR1_Q2	228	0.32617	1.62105	0.00182482	0.0271583
DOT1L_TARGET_GENES	264	0.316491	1.6096	0.00175747	0.0271583
ZNF85_TARGET_GENES	252	0.319302	1.60882	0.00178571	0.0271583
SRPK1_TARGET_GENES	321	0.306307	1.58499	0.00177936	0.0271583
YY1_02	230	0.31674	1.58049	0.00179856	0.0271583
ZNF250_TARGET_GENES	480	0.290152	1.56051	0.00173611	0.0271583
EPC1_TARGET_GENES	324	0.293451	1.51861	0.00179211	0.0271583
CASP8AP2_TARGET_GENES	267	0.296948	1.50953	0.00178571	0.0271583
ALKBH3_TARGET_GENES	372	0.282221	1.48561	0.00175131	0.0271583
ZNF784_TARGET_GENES	461	0.275206	1.47595	0.00172117	0.0271583
ZNF618_TARGET_GENES	399	0.274429	1.45341	0.00173611	0.0271583
TOP2B_TARGET_GENES	495	0.265057	1.43232	0.00173611	0.0271583
ZNF362_TARGET_GENES	500	0.254832	1.37954	0.0017331	0.0271583
FOXG1_TARGET_GENES	492	0.254463	1.37846	0.00170358	0.0271583
MEF2D_TARGET_GENES	485	0.253104	1.36475	0.00172117	0.0271583
DLX6_TARGET_GENES	497	0.252011	1.36376	0.00172414	0.0271583
STAT5B_01	212	-0.302406	-1.5184	0.00222222	0.0314184

## Sheet: S4 - C2C12 GSEA analysis
id	gene_symbol	human ortholog	log_conc	log_fc	edger.p.value		id	gene_symbol	human ortholog	log_conc	log_fc	edger.p.value
ENSMUSG00000061086	Myl4	MYL4	-2.102	7.389	7.6e-44		ENSMUSG00000067780	Pi15	PI15	1.258	5.625	4.8e-19
ENSMUSG00000007122	Casq1	CASQ1	-3.467	1.623	5.5e-39		ENSMUSG00000024810	Il33	IL33	1.493	3.201	3.8e-15		Genes reported to be dysregulated by MEF2A-siRNA treatment in C2C12 [Wales et al Nucleic Acids Res 2014 42(18):11349-62]
ENSMUSG00000018893	Mb	MB	-2.129	3.844	1.3e-38		ENSMUSG00000004655	Aqp1	AQP1	1.021	5.172	1.6e-13
ENSMUSG00000017300	Tnnc2	TNNC2	-1.669	6.325	1.4e-30		ENSMUSG00000027386	Fbln7	FBLN7	1.1	3.052	4.5e-12		Human orthologs were retrieved from the Mouse Genome Database (MGD) [Blake et al Nucleic Acids Res 2000 28(1):108-11]
ENSMUSG00000032735	Ablim3	ABLIM3	-1.892	3.184	3.2e-30		ENSMUSG00000046402	Rbp1	RBP1	1.409	2.605	8.6e-12
ENSMUSG00000032690	Oas2	OAS2	-1.841	3.288	6.9e-30		ENSMUSG00000043613	Mmp3	MMP3	0.966	3.419	4.6e-10
ENSMUSG00000028116	Myoz2	MYOZ2	-2.245	3.217	2.3e-29		ENSMUSG00000028031	Dkk2	DKK2	0.857	3.76	7.1e-09
ENSMUSG00000020908	Myh3	MYH3	-1.755	7.822	1.2e-28		ENSMUSG00000016024	Lbp	LBP	1.168	2.097	6e-08
ENSMUSG00000041476	Smpx	SMPX	-2.293	2.957	2.4e-27		ENSMUSG00000071713	Csf2rb	CSF2RB	1.047	3.3	6.4e-08
ENSMUSG00000079428	Tceal7	TCEAL7	-2.324	2.439	2e-26		ENSMUSG00000037379	Spon2	SPON2	0.796	5.96	1.7e-07
ENSMUSG00000031972	Acta1	ACTA1	-1.703	9.027	2.4e-26		ENSMUSG00000022425	Enpp2	ENPP2	0.698	5.142	3.7e-07
ENSMUSG00000030399	Ckm	CKM	-1.402	5.851	3.8e-25		ENSMUSG00000019102	Aldh3a1	ALDH3A1	0.721	6.204	4.1e-07
ENSMUSG00000027861	Casq2	CASQ2	-1.508	5.843	5e-25		ENSMUSG00000072941	Sod3	SOD3	0.835	4.405	4.3e-07
ENSMUSG00000058914	C1qtnf3	C1QTNF3	-1.447	4.872	7.7e-25		ENSMUSG00000054545	Ugt1a6a	UGT1A6	0.744	3.135	4e-06
ENSMUSG00000035296	Sgcg	SGCG	-1.568	3.758	8e-25		ENSMUSG00000056973	Ces1d	CES1	2.338	-1.357	4.4e-06
ENSMUSG00000020475	Pgam2	PGAM2	-1.936	2.088	3.7e-23		ENSMUSG00000019775	Rgs17	RGS17	0.688	4.295	5.8e-06
ENSMUSG00000030785	Cox6a2	COX6A2	-1.859	2.261	5.7e-23		ENSMUSG00000000392	Fap	FAP	1.135	1.262	6.1e-06
ENSMUSG00000040694	Apobec2	APOBEC2	-1.859	2.228	7.5e-23		ENSMUSG00000007682	Dio2	DIO2	0.634	4.173	6.7e-06
ENSMUSG00000026418	Tnni1	TNNI1	-1.643	7.379	3e-22		ENSMUSG00000037362	Nov	NOV	0.792	2.293	7.7e-06
ENSMUSG00000007097	Atp1a2	ATP1A2	-2.102	1.941	3.3e-22		ENSMUSG00000041552	Ptchd1	PTCHD1	1.272	0.179	8.5e-06
ENSMUSG00000042451	Mybph	MYBPH	-1.427	7.022	4.9e-22		ENSMUSG00000040339	Fam102b	FAM102B	0.67	7.314	1.6e-05
ENSMUSG00000031097	Tnni2	TNNI2	-1.647	6.304	2.1e-21		ENSMUSG00000025165	Sectm1a	SECTM1	0.837	2.244	2e-05
ENSMUSG00000051747	Ttn	TTN	-1.434	5.052	6.8e-21		ENSMUSG00000035948	Acss3	ACSS3	1.203	0.214	2.9e-05
ENSMUSG00000031312	Itgb1bp2	ITGB1BP2	-1.658	4.384	8.1e-21		ENSMUSG00000015568	Lpl	LPL	0.918	3.092	3.1e-05
ENSMUSG00000026407	Cacna1s	CACNA1S	-1.651	3.391	2.2e-20		ENSMUSG00000022479	Vdr	VDR	0.607	4.12	3.2e-05
ENSMUSG00000026308	Klhl30	KLHL30	-1.353	6.276	3e-20		ENSMUSG00000027074	Slc43a3	SLC43A3	0.654	3.217	4.4e-05
ENSMUSG00000042828	Trim72	TRIM72	-1.4	4.235	3.2e-20		ENSMUSG00000027200	Sema6d	SEMA6D	0.741	2.076	4.6e-05
ENSMUSG00000030592	Ryr1	RYR1	-1.34	4.315	3.9e-20		ENSMUSG00000024066	Xdh	XDH	0.597	4.251	4.8e-05
ENSMUSG00000004939	Nmrk2	NMRK2	-2.1	1.427	9.4e-20		ENSMUSG00000027208	Fgf7	FGF7	0.608	4.007	5.5e-05
ENSMUSG00000028396	2310002L09Rik	#N/A	-3.021	0.428	1.4e-19		ENSMUSG00000037868	Egr2	EGR2	0.707	2.401	6.7e-05
ENSMUSG00000039824	Myl6b	MYL6B	-1.244	4.811	2.5e-19		ENSMUSG00000035305	Ror1	ROR1	0.966	0.939	6.7e-05
ENSMUSG00000040998	Npnt	NPNT	-1.305	5.13	2.5e-19		ENSMUSG00000063727	Tnfrsf11b	TNFRSF11B	3.587	-2.15	7.6e-05
ENSMUSG00000031461	Myom2	MYOM2	-1.283	5.989	2.8e-19		ENSMUSG00000022636	Alcam	ALCAM	0.641	5.21	8.6e-05
ENSMUSG00000053093	Myh7	MYH7	-2.682	0.621	1.1e-18		ENSMUSG00000029861	Fam131b	FAM131B	0.523	5.703	9.3e-05
ENSMUSG00000006221	Hspb7	HSPB7	-2.606	0.92	1.7e-18		ENSMUSG00000050578	Mmp13	MMP13	0.591	4.669	0.00011
ENSMUSG00000031936	Hephl1	HEPHL1	-1.845	1.799	1.8e-18		ENSMUSG00000074207	Adh1	ADH1C	0.801	1.455	0.00012
ENSMUSG00000091898	Tnnc1	TNNC1	-1.368	7.763	7.5e-18		ENSMUSG00000039552	Rsph4a	RSPH4A	3.452	-2.244	0.00013
ENSMUSG00000042485	Mustn1	MUSTN1	-1.223	4.661	2.1e-17		ENSMUSG00000048399	Tprg	TPRG1	1.028	0.572	0.00013
ENSMUSG00000061723	Tnnt3	TNNT3	-1.232	7.173	4.2e-17		ENSMUSG00000028078	Dclk2	DCLK2	0.537	4.779	0.00014
ENSMUSG00000038403	Hfe2	HFE2	-1.196	4.727	6.5e-17		ENSMUSG00000057604	Lmcd1	LMCD1	0.735	2.576	0.00015
ENSMUSG00000002007	Srpk3	SRPK3	-1.573	2.132	6.7e-17		ENSMUSG00000030671	Pde3b	PDE3B	0.569	4.419	0.00015
ENSMUSG00000031022	BC051019	C11orf16	-1.795	2.692	8.1e-17		ENSMUSG00000076441	Ass1	ASS1	0.523	5.966	0.00016
ENSMUSG00000039376	Synpo2l	SYNPO2L	-1.157	5.861	8.5e-17		ENSMUSG00000057457	Phex	PHEX	0.576	6.213	0.00016
ENSMUSG00000061816	Myl1	MYL1	-1.285	6.958	8.9e-17		ENSMUSG00000017002	Slpi	SLPI	0.768	5.614	0.00016
ENSMUSG00000030672	Mylpf	MYLPF	-1.494	9.254	2.2e-16		ENSMUSG00000039903	Eva1c	EVA1C	0.627	3.082	0.00017
ENSMUSG00000024049	Myom1	MYOM1	-1.547	2.896	2.3e-16		ENSMUSG00000038372	Gmds	GMDS	0.567	6.19	0.00018
ENSMUSG00000024617	Camk2a	CAMK2A	-1.377	3.376	2.9e-16		ENSMUSG00000032179	Bmp5	BMP5	0.727	3.052	0.00019
ENSMUSG00000051043	Gprc5c	GPRC5C	-1.568	2.683	3.1e-16		ENSMUSG00000041112	Elmo1	ELMO1	0.72	2.131	0.00019
ENSMUSG00000062694	Cav3	CAV3	-2.411	0.497	4.1e-16		ENSMUSG00000023868	Pde10a	PDE10A	2.283	-1.875	0.00019
ENSMUSG00000037139	Myom3	MYOM3	-1.623	2.464	5.3e-16		ENSMUSG00000005803	Sqrdl	SQRDL	0.675	3.139	0.0002
ENSMUSG00000009487	Otog	OTOG	-1.265	3.146	2.1e-15		ENSMUSG00000043441	Gpr149	GPR149	0.582	4.176	0.00022
ENSMUSG00000079588	Tmem182	TMEM182	-1.268	2.99	4.9e-15		ENSMUSG00000031391	L1cam	L1CAM	0.744	2.674	0.00022
ENSMUSG00000055027	Smyd1	SMYD1	-1.164	3.84	5.1e-15		ENSMUSG00000022871	Fetub	FETUB	1.025	0.307	0.00023
ENSMUSG00000061462	Obscn	OBSCN	-1.504	2.153	7.3e-15		ENSMUSG00000024727	Trpm6	TRPM6	0.639	2.605	0.00023
ENSMUSG00000064246	Chi3l1	#N/A	-2.254	0.551	2.5e-14		ENSMUSG00000028341	Nr4a3	NR4A3	1.26	-0.316	0.00027
ENSMUSG00000022519	Srl	SRL	-1.18	6.881	2.8e-14		ENSMUSG00000022340	Sybu	SYBU	0.96	0.855	0.00027
ENSMUSG00000032648	Pygm	PYGM	-1.199	3.266	3.5e-14		ENSMUSG00000031342	Gpm6b	GPM6B	0.691	2.87	0.00032
ENSMUSG00000028773	Fabp3	FABP3	-1.882	1.061	3.8e-14		ENSMUSG00000033208	S100b	S100B	1.604	-0.921	0.00035
ENSMUSG00000026950	Neb	NEB	-1.297	3.248	1e-13		ENSMUSG00000029126	Nsg1	NSG1	0.615	3.294	0.00039
ENSMUSG00000064179	Tnnt1	TNNT1	-1.078	6.947	1.5e-13		ENSMUSG00000055368	Slc6a2	SLC6A2	0.575	2.92	0.00042
ENSMUSG00000030557	Mef2a	MEF2A	-1.124	6.94	2.2e-13		ENSMUSG00000027994	Ccdc109b	CCDC109B	0.548	3.932	0.00044
ENSMUSG00000079017	Ifi27l2a	#N/A	-1.497	5.529	2.3e-13		ENSMUSG00000029377	Ereg	EREG	0.623	3.12	0.00044
ENSMUSG00000015090	Ptgds	PTGDS	-1.143	3.731	2.6e-13		ENSMUSG00000024063	Lbh	LBH	0.492	6.367	0.00045
ENSMUSG00000079243	Xirp1	XIRP1	-1.462	2.815	2.8e-13		ENSMUSG00000007908	Hmgcll1	HMGCLL1	0.585	4.79	0.00046
ENSMUSG00000033044	Dhrs7c	DHRS7C	-2.997	-0.318	3.1e-13		ENSMUSG00000090145	Ugt1a6b	UGT1A6	1.992	-1.739	0.00047
ENSMUSG00000025488	Cox8b	#N/A	-1.393	2.001	3.7e-13		ENSMUSG00000053675	Tgm5	TGM5	0.657	2.11	0.00055
ENSMUSG00000052374	Actn2	ACTN2	-2.803	-0.162	5.5e-13		ENSMUSG00000029304	Spp1	SPP1	0.65	12.415	0.00062
ENSMUSG00000048583	Igf2	IGF2	-1.073	5.281	6.3e-13		ENSMUSG00000032009	Sesn3	SESN3	0.595	2.441	0.00063
ENSMUSG00000065480	Mir133b	#N/A	-1.485	2.51	2.3e-12		ENSMUSG00000026365	Cfh	CFH	0.538	6.622	0.00065
ENSMUSG00000001334	Fndc5	FNDC5	-1.126	3.456	3.7e-12		ENSMUSG00000032014	Oaf	OAF	0.457	5.648	0.00069
ENSMUSG00000027546	Atp9a	ATP9A	-1.666	1.01	5.6e-12		ENSMUSG00000036136	Fam110c	FAM110C	0.712	2.408	0.0007
ENSMUSG00000026458	Ppfia4	#N/A	-1.064	3.813	7.6e-12		ENSMUSG00000067219	Nipal1	NIPAL1	0.883	0.529	0.00071
ENSMUSG00000020333	Acsl6	ACSL6	-1.436	1.625	7.7e-12		ENSMUSG00000036158	Prickle1	PRICKLE1	0.536	2.927	0.00073
ENSMUSG00000075307	Klhl41	KLHL41	-0.923	5.542	9.4e-12		ENSMUSG00000058587	Tmod3	TMOD3	0.507	5.849	0.00073
ENSMUSG00000031626	Sorbs2	SORBS2	-1.048	3.274	1.7e-11		ENSMUSG00000055421	Pcdh9	PCDH9	0.927	0.908	0.00074
ENSMUSG00000026414	Tnnt2	TNNT2	-1.011	7.896	1.9e-11		ENSMUSG00000021728	Emb	EMB	0.535	5.598	0.00078
ENSMUSG00000020882	Cacnb1	CACNB1	-0.957	4.944	2.1e-11		ENSMUSG00000026249	Serpine2	SERPINE2	0.657	2.022	0.00088
ENSMUSG00000018845	Unc45b	UNC45B	-1.061	3.768	2.1e-11		ENSMUSG00000052572	Dlg2	DLG2	0.611	2.111	0.00093
ENSMUSG00000097379	AC154200.1	#N/A	-2.174	0.312	2.2e-11		ENSMUSG00000051022	Hs3st1	HS3ST1	0.494	3.919	0.001
ENSMUSG00000038807	Rap1gap2	RAP1GAP2	-1.203	2.474	2.7e-11		ENSMUSG00000042834	Nrep	NREP	0.497	4.063	0.001
ENSMUSG00000087591	Gm14635	#N/A	-1.199	2.41	2.7e-11		ENSMUSG00000026384	Ptpn4	PTPN4	0.515	4.531	0.0011
ENSMUSG00000026211	Obsl1	#N/A	-1.012	4.091	3.2e-11		ENSMUSG00000068196	Col8a1	COL8A1	0.546	5.342	0.0012
ENSMUSG00000000031	H19	#N/A	-1.121	10.405	3.5e-11		ENSMUSG00000062980	Cped1	CPED1	0.439	4.823	0.0012
ENSMUSG00000044086	Lmod3	LMOD3	-1.136	3.649	3.6e-11		ENSMUSG00000003949	Hlf	HLF	0.596	1.949	0.0012
ENSMUSG00000068614	Actc1	ACTC1	-0.999	8.241	3.9e-11		ENSMUSG00000026068	Il18rap	IL18RAP	0.814	0.799	0.0012
ENSMUSG00000038239	Hrc	#N/A	-1.287	3.48	4.2e-11		ENSMUSG00000036109	Mbnl3	MBNL3	0.521	3.433	0.0012
ENSMUSG00000041731	Pgm5	PGM5	-1.112	3.124	4.3e-11		ENSMUSG00000032776	Mctp2	MCTP2	0.61	2.906	0.0013
ENSMUSG00000002944	Cd36	CD36	-1.816	0.756	4.7e-11		ENSMUSG00000024084	Qpct	QPCT	0.701	2.131	0.0013
ENSMUSG00000049134	Nrap	NRAP	-1.29	2.305	4.7e-11		ENSMUSG00000022596	Slurp1	SLURP1	5.47	-3.037	0.0013
ENSMUSG00000036040	Adamtsl2	ADAMTSL2	-1.897	1.362	4.8e-11		ENSMUSG00000044433	Camsap3	CAMSAP3	1.666	-1.366	0.0014
ENSMUSG00000020182	Ddc	DDC	-1.457	1.537	5e-11		ENSMUSG00000070348	Ccnd1	CCND1	0.437	5.007	0.0014
ENSMUSG00000031957	Ctrb1	CTRB2	-1.173	2.72	5.6e-11		ENSMUSG00000056481	Cd248	CD248	0.657	2.481	0.0014
ENSMUSG00000030730	Atp2a1	ATP2A1	-0.962	6.965	8.4e-11		ENSMUSG00000055407	Map6	MAP6	0.492	4.573	0.0015
ENSMUSG00000030470	Csrp3	CSRP3	-1.872	0.829	9.7e-11		ENSMUSG00000030498	Gas2	GAS2	0.569	5.87	0.0016
ENSMUSG00000072720	Myo18b	MYO18B	-1.66	0.89	1.3e-10		ENSMUSG00000052942	Glis3	GLIS3	0.543	3.636	0.0016
ENSMUSG00000021798	Ldb3	LDB3	-0.928	4.282	1.6e-10		ENSMUSG00000060594	Layn	LAYN	0.439	5.402	0.0016
ENSMUSG00000038763	Alpk3	ALPK3	-1.819	0.728	1.9e-10		ENSMUSG00000037892	Pcdh18	PCDH18	0.509	3.863	0.0016
ENSMUSG00000026253	Chrng	CHRNG	-0.966	6.81	2.3e-10		ENSMUSG00000020758	Itgb4	ITGB4	0.534	5.596	0.0017
ENSMUSG00000032085	Tagln	TAGLN	-0.853	6.117	2.9e-10		ENSMUSG00000026676	Ccdc3	CCDC3	0.665	1.838	0.0018
ENSMUSG00000031543	Ank1	ANK1	-0.916	4.462	5.1e-10		ENSMUSG00000033066	Gas7	GAS7	1.031	0.384	0.0018
ENSMUSG00000057003	Myh4	MYH4	-1.869	0.327	6.1e-10		ENSMUSG00000052062	Pard3b	PARD3B	0.752	0.797	0.0018
ENSMUSG00000054252	Fgfr3	FGFR3	-2.378	-0.412	6.7e-10		ENSMUSG00000023913	Pla2g7	PLA2G7	0.502	5.665	0.0018
ENSMUSG00000001508	Sgca	SGCA	-1.243	1.974	6.8e-10		ENSMUSG00000061353	Cxcl12	CXCL12	0.461	7.705	0.0019
ENSMUSG00000074001	Klhl40	KLHL40	-1.09	2.842	7.3e-10		ENSMUSG00000097084	FOXL1	FOXL1	0.574	1.946	0.0019
ENSMUSG00000032503	Arpp21	ARPP21	-1.041	2.662	7.8e-10		ENSMUSG00000041180	Hectd2	HECTD2	0.861	0.51	0.0019
ENSMUSG00000022661	Cd200	CD200	-0.981	3.386	9.1e-10		ENSMUSG00000031538	Plat	PLAT	0.457	4.506	0.0019
ENSMUSG00000074652	Myh7b	MYH7B	-1.416	1.176	9.5e-10		ENSMUSG00000071847	Apcdd1	APCDD1	0.531	3.396	0.0021
ENSMUSG00000030098	Grip2	GRIP2	-2.567	-0.557	1.3e-09		ENSMUSG00000037370	Enpp1	ENPP1	0.425	5.422	0.0022
ENSMUSG00000042895	Abra	ABRA	-1.956	0.042	1.4e-09		ENSMUSG00000027947	Il6ra	IL6R	0.536	3.989	0.0023
ENSMUSG00000046718	Bst2	#N/A	-0.875	6.254	1.4e-09		ENSMUSG00000001741	Il16	IL16	0.993	-0.269	0.0024
ENSMUSG00000021765	Fst	FST	-1.354	1.552	2.7e-09		ENSMUSG00000000290	Itgb2	ITGB2	0.464	3.409	0.0024
ENSMUSG00000078949	R3hdml	R3HDML	-1.007	3.138	2.9e-09		ENSMUSG00000027859	Ngf	NGF	0.46	3.431	0.0025
ENSMUSG00000059430	Actg2	ACTG2	-0.822	4.93	3e-09		ENSMUSG00000031451	Gas6	GAS6	1.278	-1.068	0.0027
ENSMUSG00000045659	Plekha7	PLEKHA7	-1.954	-0.009	3e-09		ENSMUSG00000039081	Zfp503	ZNF503	0.406	5.095	0.0028
ENSMUSG00000005716	Pvalb	PVALB	-1.713	0.433	3.6e-09		ENSMUSG00000042793	Lgr6	LGR6	0.84	0.359	0.0029
ENSMUSG00000026564	Dusp27	DUSP27	-1.109	3.722	3.9e-09		ENSMUSG00000019966	Kitl	KITLG	0.413	5.76	0.003
ENSMUSG00000037086	1110059M19Rik	#N/A	-4.211	-1.4	4.3e-09		ENSMUSG00000092035	Peg10	PEG10	0.505	4.036	0.003
ENSMUSG00000021815	Mss51	MSS51	-1.164	2.179	4.6e-09		ENSMUSG00000031075	Ano1	ANO1	0.825	0.952	0.0031
ENSMUSG00000021200	Asb2	ASB2	-1.403	1.144	5.3e-09		ENSMUSG00000039155	Cdh26	CDH26	1.132	-0.721	0.0032
ENSMUSG00000020216	Jsrp1	JSRP1	-0.866	3.856	5.6e-09		ENSMUSG00000032184	Lysmd2	LYSMD2	0.504	2.742	0.0032
ENSMUSG00000062077	Trim54	TRIM54	-0.995	2.485	7.1e-09		ENSMUSG00000028525	Pde4b	PDE4B	0.482	2.964	0.0034
ENSMUSG00000044461	Shisa2	SHISA2	-2.558	-0.798	9.8e-09		ENSMUSG00000020798	Spns3	SPNS3	2.871	-2.622	0.0036
ENSMUSG00000004558	Ndrg2	NDRG2	-0.761	4.907	1e-08		ENSMUSG00000030222	Rerg	RERG	0.44	3.876	0.0038
ENSMUSG00000030373	Psg28	#N/A	-2.579	-0.778	1.1e-08		ENSMUSG00000007480	Mc5r	MC5R	1.155	-0.806	0.0039
ENSMUSG00000027961	Lrrc39	LRRC39	-1.469	0.658	2e-08		ENSMUSG00000024806	Mlana	MLANA	1.005	-0.325	0.0039
ENSMUSG00000006542	Prkag3	PRKAG3	-0.983	3.86	2.1e-08		ENSMUSG00000019880	Rspo3	RSPO3	0.693	1.064	0.0039
ENSMUSG00000038623	Tm6sf1	TM6SF1	-1.499	0.655	2.3e-08		ENSMUSG00000058145	Adamts17	ADAMTS17	0.898	2.046	0.004
ENSMUSG00000031098	Syt8	SYT8	-1.106	2.699	2.5e-08		ENSMUSG00000021614	Vcan	VCAN	0.544	6.939	0.004
ENSMUSG00000035615	Frmpd1	FRMPD1	-0.918	3.209	2.7e-08		ENSMUSG00000030170	Wnt5b	WNT5B	1.911	-2.115	0.004
ENSMUSG00000056328	Myh1	MYH1	-1.504	1.871	2.7e-08		ENSMUSG00000026360	Rgs2	RGS2	0.44	4.419	0.0041
ENSMUSG00000048442	Smim5	SMIM5	-1.239	2.122	2.7e-08		ENSMUSG00000059336	Slc14a1	SLC14A1	0.824	0.142	0.0041
ENSMUSG00000029658	Wdr95	#N/A	-1.768	0.177	3.4e-08		ENSMUSG00000054640	Slc8a1	SLC8A1	0.556	1.795	0.0041
ENSMUSG00000029683	Lmod2	LMOD2	-1.122	2.949	4.1e-08		ENSMUSG00000032024	Clmp	CLMP	0.399	5.819	0.0042
ENSMUSG00000025172	Ankrd2	ANKRD2	-0.968	2.357	4.2e-08		ENSMUSG00000027977	Ndst3	NDST3	0.534	2.381	0.0043
ENSMUSG00000075330	A930003A15Rik	#N/A	-1.309	1.151	4.4e-08		ENSMUSG00000074892	B3galt5	B3GALT5	1.429	-1.34	0.0045
ENSMUSG00000000489	Pdgfb	PDGFB	-1.186	1.375	5.2e-08		ENSMUSG00000028755	Cda	CDA	0.493	2.649	0.0046
ENSMUSG00000054215	Sprr2k	#N/A	-0.842	3.727	5.3e-08		ENSMUSG00000048368	Omd	OMD	0.462	3.338	0.0046
ENSMUSG00000021768	Dusp13	DUSP13	-0.913	2.723	5.6e-08		ENSMUSG00000038042	Ptpdc1	PTPDC1	0.388	4.585	0.0046
ENSMUSG00000022803	Popdc2	POPDC2	-1.436	0.606	6.4e-08		ENSMUSG00000036155	Mgat5	MGAT5	0.565	2.45	0.0049
ENSMUSG00000086219	2410137F16Rik	#N/A	-3.844	-1.691	7.9e-08		ENSMUSG00000056870	Gulp1	GULP1	0.478	7.855	0.0052
ENSMUSG00000030353	Tead4	TEAD4	-0.76	4.192	8e-08		ENSMUSG00000046818	Ddit4l	DDIT4L	0.449	2.781	0.0053
ENSMUSG00000023328	Ache	ACHE	-1.333	0.931	9.3e-08		ENSMUSG00000013367	Iglon5	IGLON5	0.535	3.135	0.0054
ENSMUSG00000038086	Hspb2	HSPB2	-0.847	5.002	9.4e-08		ENSMUSG00000040938	Slc16a11	SLC16A11	0.484	3.393	0.0056
ENSMUSG00000033788	Dysf	DYSF	-0.863	2.948	1.3e-07		ENSMUSG00000015243	Abca1	ABCA1	0.485	2.839	0.0057
ENSMUSG00000020846	Fam101b	FAM101B	-0.79	4.732	1.7e-07		ENSMUSG00000055373	Fut9	FUT9	0.578	2.167	0.0057
ENSMUSG00000044716	Dok7	DOK7	-0.81	3.215	1.8e-07		ENSMUSG00000055301	Adh7	ADH7	0.416	5.551	0.0059
ENSMUSG00000031636	Pdlim3	#N/A	-0.975	2.081	1.8e-07		ENSMUSG00000028967	Errfi1	ERRFI1	0.363	6.05	0.0059
ENSMUSG00000097768	AC154449.1	#N/A	-1.639	0.038	1.8e-07		ENSMUSG00000027955	Fam198b	FAM198B	0.402	4.742	0.006
ENSMUSG00000068245	Phf11d	PHF11	-1.002	2.248	1.8e-07		ENSMUSG00000026981	Il1rn	IL1RN	0.85	0.149	0.006
ENSMUSG00000032380	Dapk2	DAPK2	-0.721	4.794	2e-07		ENSMUSG00000022235	Cmbl	CMBL	0.441	4.155	0.0061
ENSMUSG00000020577	Tspan13	TSPAN13	-1.653	0.004	2e-07		ENSMUSG00000068735	Trp53i11	TP53I11	0.468	2.387	0.0061
ENSMUSG00000009214	Tmem8c	TMEM8C	-0.79	6.923	2.1e-07		ENSMUSG00000021245	Mlh3	MLH3	0.469	2.533	0.0063
ENSMUSG00000090157	Gm16534	#N/A	-2.483	-0.985	2.2e-07		ENSMUSG00000045092	S1pr1	S1PR1	0.412	3.652	0.0064
ENSMUSG00000020173	Cobl	COBL	-0.816	2.957	2.7e-07		ENSMUSG00000041695	Kcnj2	KCNJ2	0.403	7.637	0.0065
ENSMUSG00000028950	Tas1r1	TAS1R1	-0.976	2.135	3.3e-07		ENSMUSG00000025185	Loxl4	LOXL4	0.517	3.278	0.0065
ENSMUSG00000026251	Chrnd	CHRND	-0.799	6.839	3.4e-07		ENSMUSG00000038776	Ephx1	EPHX1	0.421	7.086	0.0067
ENSMUSG00000038670	Mybpc2	MYBPC2	-6.609	-2.155	3.6e-07		ENSMUSG00000021732	Fgf10	FGF10	0.428	3.106	0.0068
ENSMUSG00000097248	RP23-433F5.1	#N/A	-2.529	-1.097	3.6e-07		ENSMUSG00000071113	Mboat4	MBOAT4	2.769	-2.683	0.0069
ENSMUSG00000027514	Zbp1	ZBP1	-0.771	4.103	4e-07		ENSMUSG00000019866	Aim1	AIM1	0.4	4.361	0.007
ENSMUSG00000090793	Gm6650	#N/A	-1.177	1.687	4e-07		ENSMUSG00000039031	Arhgap18	ARHGAP18	0.386	5.639	0.007
ENSMUSG00000038859	Baiap2l1	BAIAP2L1	-0.765	4.63	4.6e-07		ENSMUSG00000044499	Hs3st5	HS3ST5	1.249	-1.227	0.007
ENSMUSG00000006435	Neurl1a	NEURL1	-0.772	4.606	4.8e-07		ENSMUSG00000001227	Sema6b	SEMA6B	0.681	0.65	0.007
ENSMUSG00000017817	Jph2	JPH2	-0.734	6.039	6.3e-07		ENSMUSG00000023886	Smoc2	SMOC2	0.888	-0.158	0.007
ENSMUSG00000098178	RP23-81C12.3	#N/A	-1.397	11.695	6.8e-07		ENSMUSG00000050908	Tvp23a	TVP23A	0.387	4.168	0.007
ENSMUSG00000034768	NA	#N/A	-2.062	-0.743	7.9e-07		ENSMUSG00000022893	Adamts1	ADAMTS1	0.438	7.742	0.0071
ENSMUSG00000055775	Myh8	MYH8	-1.723	-0.287	8.1e-07		ENSMUSG00000031778	Cx3cl1	CX3CL1	0.426	4.092	0.0074
ENSMUSG00000026459	Myog	MYOG	-0.717	7.458	9.2e-07		ENSMUSG00000048978	Nrsn1	NRSN1	1.343	-1.393	0.0076
ENSMUSG00000052512	Nav2	NAV2	-0.803	3.752	9.2e-07		ENSMUSG00000016494	Cd34	CD34	0.413	6.215	0.0077
ENSMUSG00000031791	Tmem38a	TMEM38A	-0.753	6.735	9.9e-07		ENSMUSG00000039337	Tex19.2	TEX19	1.493	-1.675	0.0077
ENSMUSG00000079471	Gm7325	#N/A	-0.699	4.936	1.4e-06		ENSMUSG00000036545	Adamts2	ADAMTS2	0.482	4.903	0.0081
ENSMUSG00000086866	4930512H18Rik	#N/A	-1.769	-0.094	1.6e-06		ENSMUSG00000028776	Tinagl1	TINAGL1	0.468	2.494	0.0085
ENSMUSG00000037418	Best1	BEST1	-0.732	3.225	2.1e-06		ENSMUSG00000040447	Spns2	SPNS2	0.802	-0.041	0.0087
ENSMUSG00000076617	Ighm	#N/A	-1.887	-0.17	2.4e-06		ENSMUSG00000000440	Pparg	PPARG	0.454	2.534	0.0088
ENSMUSG00000054034	Tceal5	TCEAL5	-1.966	-0.722	2.5e-06		ENSMUSG00000050953	Gja1	GJA1	0.416	8.398	0.0091
ENSMUSG00000031385	Plxnb3	PLXNB3	-1.908	-0.609	2.9e-06		ENSMUSG00000071369	Map3k5	MAP3K5	1.002	-0.477	0.0091
ENSMUSG00000028037	Ifi44	IFI44	-0.784	4.545	3.1e-06		ENSMUSG00000063558	Aox1	AOX1	0.357	5.192	0.0092
ENSMUSG00000031970	Dbndd1	DBNDD1	-0.855	2.281	3.2e-06		ENSMUSG00000027335	Adra1d	ADRA1D	0.555	1.662	0.0093
ENSMUSG00000044938	Klhl31	KLHL31	-1.024	1.453	3.2e-06		ENSMUSG00000066026	Dhrs3	DHRS3	0.363	4.466	0.0094
ENSMUSG00000025279	Dnase1l3	DNASE1L3	-0.94	1.876	3.3e-06		ENSMUSG00000007655	Cav1	CAV1	0.407	7.536	0.0096
ENSMUSG00000007877	Tcap	TCAP	-1.724	-0.402	3.3e-06		ENSMUSG00000015112	Slc25a13	SLC25A13	0.551	1.283	0.0098
ENSMUSG00000034685	Fam171a2	FAM171A2	-0.667	4.329	3.4e-06		ENSMUSG00000021611	Tert	TERT	0.867	-0.341	0.0098
ENSMUSG00000085236	2610206C17Rik	#N/A	-6.376	-2.329	3.8e-06		ENSMUSG00000002808	Epdr1	EPDR1	0.416	6.504	0.0099
ENSMUSG00000047230	Cldn2	CLDN2	-1.564	-0.197	3.9e-06		ENSMUSG00000023931	Efhb	EFHB	2.652	-2.746	0.01
ENSMUSG00000022759	4930451C15Rik	#N/A	-0.877	1.955	4e-06		ENSMUSG00000022144	Gdnf	GDNF	0.479	2.48	0.01
ENSMUSG00000006362	Cbfa2t3	CBFA2T3	-0.9	1.914	4.2e-06		ENSMUSG00000026586	Prrx1	PRRX1	0.387	7.535	0.01
ENSMUSG00000060675	Pla2g16	PLA2G16	-0.629	6.22	4.2e-06		ENSMUSG00000026979	Psd4	PSD4	2.649	-2.745	0.01
ENSMUSG00000025701	Alox5	ALOX5	-0.903	1.94	5.3e-06		ENSMUSG00000034903	Cobll1	COBLL1	0.36	4.81	0.011
ENSMUSG00000035642	Aamdc	AAMDC	-0.692	4.632	5.5e-06		ENSMUSG00000008489	Elavl2	ELAVL2	0.602	1.039	0.011
ENSMUSG00000067653	Ankrd23	ANKRD23	-0.798	3.121	6.1e-06		ENSMUSG00000030729	Pgm2l1	PGM2L1	0.496	2.16	0.011
ENSMUSG00000023078	Cxcl13	CXCL13	-1.292	0.967	6.1e-06		ENSMUSG00000033088	Triobp	TRIOBP	0.34	5.579	0.011
ENSMUSG00000050503	Fbxl22	#N/A	-0.924	1.922	6.3e-06		ENSMUSG00000027221	Chst1	CHST1	0.375	3.726	0.012
ENSMUSG00000041189	Chrnb1	CHRNB1	-0.646	6.136	6.5e-06		ENSMUSG00000007888	Crlf1	CRLF1	0.432	2.664	0.012
ENSMUSG00000052776	Oas1a	OAS1	-1.223	0.628	6.7e-06		ENSMUSG00000021947	Cryl1	CRYL1	1.846	-2.351	0.012
ENSMUSG00000020061	Mybpc1	MYBPC1	-1.937	-0.747	7.6e-06		ENSMUSG00000028024	Enpep	ENPEP	0.55	1.193	0.012
ENSMUSG00000040752	Myh6	MYH6	-3.186	-1.753	7.6e-06		ENSMUSG00000030218	Mgp	MGP	0.428	10.055	0.012
ENSMUSG00000040666	Sh3bgr	#N/A	-1.11	1.467	8.3e-06		ENSMUSG00000045658	Pid1	PID1	0.539	2.007	0.012
ENSMUSG00000022756	Slc7a4	SLC7A4	-1.21	0.453	9e-06		ENSMUSG00000028036	Ptgfr	PTGFR	0.413	4.539	0.012
ENSMUSG00000020836	Coro6	CORO6	-0.676	5.047	9.6e-06		ENSMUSG00000046561	Arsj	ARSJ	0.339	5.973	0.013
ENSMUSG00000086266	Igf2as	#N/A	-0.767	2.855	9.6e-06		ENSMUSG00000031871	Cdh5	CDH5	1.046	-0.832	0.013
ENSMUSG00000030996	Art1	ART1	-3.055	-1.85	9.9e-06		ENSMUSG00000036596	Cpz	CPZ	0.503	1.503	0.013
ENSMUSG00000049565	Aknad1	AKNAD1	-1.041	0.968	1e-05		ENSMUSG00000031906	Smpd3	SMPD3	0.47	1.925	0.013
ENSMUSG00000004891	Nes	#N/A	-0.708	8.266	1e-05		ENSMUSG00000040936	Ulk4	ULK4	0.535	1.355	0.013
ENSMUSG00000039891	Txlnb	TXLNB	-1.175	0.593	1.1e-05		ENSMUSG00000060063	Alox5ap	ALOX5AP	0.397	4.668	0.014
ENSMUSG00000063193	Cd300lb	CD300LB	-0.955	1.574	1.2e-05		ENSMUSG00000028532	Cachd1	CACHD1	0.429	3.771	0.014
ENSMUSG00000028158	Mttp	MTTP	-0.782	2.942	1.3e-05		ENSMUSG00000019960	Dusp6	DUSP6	0.333	4.654	0.014
ENSMUSG00000044033	Ccdc141	CCDC141	-0.601	5.886	1.4e-05		ENSMUSG00000044674	Fzd1	FZD1	0.425	5.639	0.014
ENSMUSG00000068246	Apol9b	#N/A	-0.592	5.42	1.6e-05		ENSMUSG00000046733	Gprc5a	GPRC5A	0.394	3.344	0.014
ENSMUSG00000039462	Col10a1	COL10A1	-6.161	-2.484	1.6e-05		ENSMUSG00000036295	Lrrn3	LRRN3	0.43	2.495	0.014
ENSMUSG00000087006	Gm13889	C11orf96	-1.023	1.137	1.6e-05		ENSMUSG00000034330	Plcg2	PLCG2	0.41	3.728	0.014
ENSMUSG00000039323	Igfbp2	IGFBP2	-0.712	2.884	1.7e-05		ENSMUSG00000038068	Rnf144b	RNF144B	0.827	-0.436	0.014
ENSMUSG00000028834	Trim63	TRIM63	-0.655	3.586	1.7e-05		ENSMUSG00000053886	Sh2d4a	SH2D4A	1.382	-1.741	0.014
ENSMUSG00000018166	Erbb3	ERBB3	-0.84	3.412	1.8e-05		ENSMUSG00000050295	Foxc1	FOXC1	0.333	4.576	0.015
ENSMUSG00000026971	Itgb6	ITGB6	-0.964	1.188	2.1e-05		ENSMUSG00000007440	Pcdhac1	PCDHAC1	0.573	0.994	0.015
ENSMUSG00000092397	C130080G10Rik	#N/A	-1.346	-0.047	2.3e-05		ENSMUSG00000029449	Rhof	RHOF	0.724	-0.062	0.015
ENSMUSG00000047986	Palm3	PALM3	-1.057	0.823	2.5e-05		ENSMUSG00000039062	Anpep	ANPEP	0.435	6.865	0.016
ENSMUSG00000002032	Tmem25	TMEM25	-1.808	-0.841	2.5e-05		ENSMUSG00000048826	Dact2	DACT2	0.448	1.963	0.016
ENSMUSG00000056486	Chn1	CHN1	-0.654	3.067	2.6e-05		ENSMUSG00000042751	Nmnat2	NMNAT2	0.396	3.434	0.016
ENSMUSG00000037946	Fgd3	FGD3	-0.625	5.605	2.6e-05		ENSMUSG00000041308	Sntb2	SNTB2	0.34	5.632	0.016
ENSMUSG00000030827	Fgf21	FGF21	-0.61	4.516	3.1e-05		ENSMUSG00000028965	Tnfrsf9	TNFRSF9	0.619	0.71	0.016
ENSMUSG00000073002	Vamp5	VAMP5	-0.752	5.638	3.3e-05		ENSMUSG00000080968	Gm1862	ATF1	2.531	-2.817	0.017
ENSMUSG00000039865	Slc44a3	SLC44A3	-2.243	-1.308	3.5e-05		ENSMUSG00000070632	Btbd8	BTBD8	1.01	-1.052	0.017
ENSMUSG00000023341	Mx2	#N/A	-0.593	4.175	3.8e-05		ENSMUSG00000064267	Hvcn1	HVCN1	0.83	-0.438	0.017
ENSMUSG00000028445	Enho	ENHO	-0.858	1.496	3.9e-05		ENSMUSG00000040329	Il7	IL7	0.557	1.042	0.017
ENSMUSG00000023067	Cdkn1a	CDKN1A	-0.612	8.301	4.2e-05		ENSMUSG00000046719	Nxph3	NXPH3	1.319	-1.68	0.017
ENSMUSG00000049804	Armcx4	ARMCX4	-0.889	1.576	4.6e-05		ENSMUSG00000026525	Opn3	OPN3	0.538	1.29	0.017
ENSMUSG00000027510	Rbm38	RBM38	-0.556	4.635	4.7e-05		ENSMUSG00000020604	Arsg	ARSG	0.454	2.375	0.018
ENSMUSG00000019843	Fyn	FYN	-0.625	4.109	5.2e-05		ENSMUSG00000000317	Bcl6b	BCL6B	0.426	2.349	0.018
ENSMUSG00000042807	Hecw2	HECW2	-0.564	4.713	5.4e-05		ENSMUSG00000059588	Calcrl	CALCRL	0.351	4.207	0.018
ENSMUSG00000020646	Mboat2	MBOAT2	-1.301	-0.155	5.4e-05		ENSMUSG00000079084	Ccdc82	CCDC82	0.386	3.449	0.018
ENSMUSG00000005950	P2rx5	P2RX5	-0.707	2.608	5.9e-05		ENSMUSG00000049307	Fut4	FUT4	0.663	0.17	0.018
ENSMUSG00000027107	Chrna1	CHRNA1	-0.672	8.374	6.5e-05		ENSMUSG00000026829	Gbgt1	GBGT1	2.24	-2.621	0.018
ENSMUSG00000009471	Myod1	MYOD1	-0.543	5.898	6.6e-05		ENSMUSG00000024486	Hbegf	HBEGF	0.515	1.317	0.018
ENSMUSG00000028348	Murc	MURC	-0.543	5.914	6.7e-05		ENSMUSG00000049225	Pdp1	PDP1	0.326	6.099	0.018
ENSMUSG00000032010	Usp2	USP2	-0.756	2.386	6.7e-05		ENSMUSG00000002831	Plin4	PLIN4	0.403	2.675	0.018
ENSMUSG00000040287	Stac3	STAC3	-0.651	3.391	6.9e-05		ENSMUSG00000056025	Clca1	CLCA1	0.419	3.017	0.019
ENSMUSG00000051373	Ppapdc3	PPAPDC3	-1.091	0.607	7.2e-05		ENSMUSG00000047787	Flrt1	FLRT1	1.751	-2.402	0.019
ENSMUSG00000038132	Rbm24	RBM24	-0.942	1.225	7.2e-05		ENSMUSG00000044041	Krt13	KRT13	0.838	-0.458	0.019
ENSMUSG00000033576	Apol6	APOL6	-1.355	-0.294	7.3e-05		ENSMUSG00000048482	Bdnf	BDNF	0.323	5.895	0.02
ENSMUSG00000008461	Fut1	FUT1	-1.286	-0.165	8e-05		ENSMUSG00000036904	Fzd8	FZD8	0.725	0.087	0.02
ENSMUSG00000006457	Actn3	#N/A	-0.621	6.541	8.1e-05		ENSMUSG00000017493	Igfbp4	IGFBP4	0.339	6.902	0.02
ENSMUSG00000036564	Ndrg4	NDRG4	-0.62	8.089	8.5e-05		ENSMUSG00000069171	Nr2f1	NR2F1	0.306	5.048	0.02
ENSMUSG00000091199	Gm2619	#N/A	-1.177	0.088	8.5e-05		ENSMUSG00000020262	Adarb1	ADARB1	0.312	4.762	0.021
ENSMUSG00000061859	Inadl	INADL	-0.63	3.477	8.6e-05		ENSMUSG00000055022	Cntn1	CNTN1	1.128	-1.001	0.021
ENSMUSG00000007034	Slc44a4	SLC44A4	-1.072	0.502	8.8e-05		ENSMUSG00000031530	Dusp4	DUSP4	0.312	5.088	0.021
ENSMUSG00000067818	Myl9	MYL9	-0.56	6.715	8.9e-05		ENSMUSG00000021591	Glrx	GLRX	0.312	5.597	0.021
ENSMUSG00000063275	Ptpla	#N/A	-0.569	6.373	9e-05		ENSMUSG00000024011	Pi16	PI16	0.382	2.814	0.021
ENSMUSG00000028464	Tpm2	#N/A	-0.585	9.708	9.2e-05		ENSMUSG00000038264	Sema7a	SEMA7A	0.315	5.481	0.021
ENSMUSG00000090210	Itga10	ITGA10	-0.595	7.281	9.3e-05		ENSMUSG00000071669	Snx29	SNX29	0.417	2.199	0.021
ENSMUSG00000029561	Oasl2	#N/A	-0.586	5.095	9.4e-05		ENSMUSG00000047497	Adamts12	ADAMTS12	0.647	0.949	0.022
ENSMUSG00000078921	Tgtp2	#N/A	-0.718	2.858	9.7e-05		ENSMUSG00000039197	Adk	ADK	0.321	5.311	0.022
ENSMUSG00000000386	Mx1	#N/A	-0.869	1.459	9.8e-05		ENSMUSG00000032532	Cck	CCK	1.231	-0.693	0.022
ENSMUSG00000060913	Trim55	TRIM55	-0.526	4.674	0.0001		ENSMUSG00000040855	Reps2	REPS2	0.551	0.731	0.022
ENSMUSG00000033032	Afap1l1	AFAP1L1	-0.952	1.118	0.00011		ENSMUSG00000015653	Steap2	STEAP2	0.342	6.081	0.022
ENSMUSG00000028664	Ephb2	EPHB2	-0.665	3.944	0.00011		ENSMUSG00000070469	Adamtsl3	ADAMTSL3	0.594	0.669	0.023
ENSMUSG00000050074	Spink8	SPINK8	-1.821	-0.915	0.00011		ENSMUSG00000041556	Fbxo2	FBXO2	0.572	0.738	0.023
ENSMUSG00000026051	1500015O10Rik	C2orf40	-1.054	0.606	0.00011		ENSMUSG00000040124	Gorab	GORAB	0.343	6.382	0.023
ENSMUSG00000078815	Cacng6	CACNG6	-5.915	-2.652	0.00012		ENSMUSG00000051359	Ncald	NCALD	0.416	2.55	0.023
ENSMUSG00000027199	Gatm	GATM	-0.573	5.241	0.00012		ENSMUSG00000025169	Ogfod3	OGFOD3	0.443	3.407	0.023
ENSMUSG00000019933	2310015B20Rik	#N/A	-0.751	2.804	0.00012		ENSMUSG00000061082	Plac1	PLAC1	0.738	0.134	0.023
ENSMUSG00000050359	Sprr1a	SPRR1A	-0.526	5.924	0.00013		ENSMUSG00000068744	Psrc1	PSRC1	0.354	3.654	0.023
ENSMUSG00000022995	Enah	ENAH	-0.518	4.779	0.00014		ENSMUSG00000032036	Kirrel3	KIRREL3	0.351	4.116	0.024
ENSMUSG00000021565	Slc6a19	SLC6A19	-1.651	-0.714	0.00014		ENSMUSG00000033278	Ptprm	PTPRM	0.469	1.503	0.024
ENSMUSG00000039179	Tekt5	TEKT5	-1.124	0.519	0.00014		ENSMUSG00000056367	Actr3b	ACTR3B	0.72	0.9	0.025
ENSMUSG00000002076	Hsf2bp	HSF2BP	-1.012	0.661	0.00015		ENSMUSG00000061132	Blnk	BLNK	0.313	5.685	0.025
ENSMUSG00000026447	Pik3c2b	PIK3C2B	-1.119	0.395	0.00015		ENSMUSG00000049515	Espnl	ESPNL	0.424	1.812	0.025
ENSMUSG00000018983	E2f2	E2F2	-0.577	5.399	0.00016		ENSMUSG00000047443	Fam132b	FAM132B	0.403	3.139	0.025
ENSMUSG00000035095	Fam167a	FAM167A	-0.975	0.592	0.00017		ENSMUSG00000003228	Grk5	GRK5	0.357	4.557	0.025
ENSMUSG00000034570	Inpp5j	INPP5J	-1.32	-0.275	0.00017		ENSMUSG00000048078	Tenm4	TENM4	0.904	-0.403	0.025
ENSMUSG00000031790	Mmp15	MMP15	-0.681	3.892	0.00017		ENSMUSG00000097328	Tnfsf12	TNFSF12	0.336	3.9	0.025
ENSMUSG00000043760	Pkhd1	PKHD1	-0.86	1.235	0.00017		ENSMUSG00000007805	Twist2	TWIST2	0.358	3.566	0.025
ENSMUSG00000031169	Porcn	PORCN	-0.51	5.282	0.00017		ENSMUSG00000031273	Col4a6	COL4A6	0.55	1.48	0.026
ENSMUSG00000090439	Gm17455	C10orf105	-1.733	-1.073	0.00019		ENSMUSG00000026768	Itga8	ITGA8	0.495	1.266	0.026
ENSMUSG00000075225	Ccdc162	#N/A	-1.001	0.75	0.00019		ENSMUSG00000060807	Serpina6	SERPINA6	0.712	-0.167	0.026
ENSMUSG00000037887	Dusp8	DUSP8	-0.71	2.027	0.0002		ENSMUSG00000027962	Vcam1	VCAM1	0.384	7.543	0.026
ENSMUSG00000034898	Filip1	FILIP1	-1.008	0.714	0.0002		ENSMUSG00000029442	Wdr66	WDR66	0.395	3.832	0.026
ENSMUSG00000015312	Gadd45b	GADD45B	-0.587	3.266	0.0002		ENSMUSG00000022687	Boc	BOC	0.415	2.696	0.027
ENSMUSG00000074269	2410076I21Rik	#N/A	-1.128	0.088	0.00021		ENSMUSG00000004035	Gstm7	GSTM2	0.612	0.336	0.027
ENSMUSG00000026208	Des	DES	-0.564	9.353	0.00023		ENSMUSG00000017446	C1qtnf1	C1QTNF1	0.345	5.524	0.028
ENSMUSG00000024042	Sik1	#N/A	-0.528	4.418	0.00023		ENSMUSG00000001739	Cldn15	CLDN15	0.356	2.919	0.028
ENSMUSG00000087579	1500017E21Rik	#N/A	-2.857	-1.991	0.00023		ENSMUSG00000040690	Col16a1	COL16A1	0.297	5.836	0.028
ENSMUSG00000058252	1700008I05Rik	#N/A	-2.181	-1.519	0.00023		ENSMUSG00000046743	Fat4	FAT4	0.459	2.221	0.028
ENSMUSG00000088088	Rmrp	#N/A	-1.672	0.406	0.00023		ENSMUSG00000029231	Pdgfra	PDGFRA	0.362	4.348	0.028
ENSMUSG00000009185	Ccl8	#N/A	-0.696	6.261	0.00025		ENSMUSG00000043895	S1pr2	S1PR2	0.291	5.014	0.028
ENSMUSG00000033207	Mamdc2	MAMDC2	-1.448	-0.721	0.00025		ENSMUSG00000028517	Ppap2b	PPAP2B	0.316	5.759	0.029
ENSMUSG00000025795	Rassf3	RASSF3	-0.527	4.253	0.00025		ENSMUSG00000061119	Prcp	PRCP	0.315	5.679	0.029
ENSMUSG00000029605	Oas1b	#N/A	-0.743	1.753	0.00025		ENSMUSG00000096334	Sh2d1b1	SH2D1B	0.826	-0.497	0.029
ENSMUSG00000039911	Spsb1	SPSB1	-0.601	3.205	0.00027		ENSMUSG00000002985	Apoe	APOE	0.335	3.556	0.03
ENSMUSG00000021182	Ccdc88c	CCDC88C	-0.535	4.055	0.00028		ENSMUSG00000019732	Calr3	CALR3	0.52	0.754	0.03
ENSMUSG00000034212	Ankmy1	ANKMY1	-1.426	-0.61	0.00029		ENSMUSG00000036356	Csgalnact1	CSGALNACT1	0.337	4.915	0.03
ENSMUSG00000068114	Ccdc134	CCDC134	-0.502	5.316	0.0003		ENSMUSG00000021223	Papln	PAPLN	2.397	-2.888	0.03
ENSMUSG00000044288	Cnr1	CNR1	-0.814	1.369	0.0003		ENSMUSG00000045319	Proser2	PROSER2	1.332	-1.883	0.03
ENSMUSG00000042686	Jph1	JPH1	-0.51	4.083	0.00031		ENSMUSG00000030254	Rad18	RAD18	0.395	2.396	0.03
ENSMUSG00000026489	Adck3	ADCK3	-0.618	2.487	0.00032		ENSMUSG00000031433	Rbm41	RBM41	0.317	3.831	0.03
ENSMUSG00000069372	Ctxn3	CTXN3	-0.759	2.128	0.00032		ENSMUSG00000001768	Rin2	RIN2	0.33	7.113	0.03
ENSMUSG00000054258	Gm5082	#N/A	-2.197	-1.684	0.00032		ENSMUSG00000023017	Asic1	ASIC1	0.603	0.326	0.031
ENSMUSG00000019278	Dpep1	DPEP1	-0.616	2.429	0.00033		ENSMUSG00000043850	Clrn1	CLRN1	1.202	-1.744	0.031
ENSMUSG00000048489	8430408G22Rik	C10orf10	-0.571	3.126	0.00033		ENSMUSG00000015305	Sash1	SASH1	0.337	4.057	0.031
ENSMUSG00000034161	Scx	SCX	-0.517	5.269	0.00034		ENSMUSG00000050270	Tmem220	TMEM220	0.572	0.917	0.031
ENSMUSG00000003134	Tbc1d8	TBC1D8	-0.705	1.898	0.00036		ENSMUSG00000040605	Bace2	BACE2	0.845	-0.61	0.032
ENSMUSG00000032816	Igdcc4	IGDCC4	-0.958	0.559	0.00037		ENSMUSG00000058135	Gstm1	GSTM5	0.327	7.148	0.032
ENSMUSG00000053192	Mllt11	MLLT11	-0.501	5.259	0.00037		ENSMUSG00000031070	Mrgprf	MRGPRF	0.308	5.51	0.032
ENSMUSG00000075420	Smim6	#N/A	-0.958	0.543	0.00041		ENSMUSG00000022146	Osmr	OSMR	0.294	5.188	0.032
ENSMUSG00000055093	Gm8430	#N/A	-0.828	4.647	0.00042		ENSMUSG00000019577	Pdk4	PDK4	0.327	4.686	0.032
ENSMUSG00000040797	Iqsec3	IQSEC3	-1.342	-0.497	0.00044		ENSMUSG00000037010	Apln	APLN	0.336	3.17	0.033
ENSMUSG00000051456	Hspb3	HSPB3	-1.67	-1.215	0.00046		ENSMUSG00000045441	Gprin3	GPRIN3	0.451	1.97	0.033
ENSMUSG00000042436	Mfap4	MFAP4	-1.149	-0.068	0.00046		ENSMUSG00000003746	Man1a	MAN1A1	0.345	4.854	0.033
ENSMUSG00000020722	Cacng1	CACNG1	-0.486	6.152	0.00049		ENSMUSG00000008540	Mgst1	MGST1	0.396	5.979	0.033
ENSMUSG00000043333	Rhbdl2	RHBDL2	-0.618	2.42	0.00049		ENSMUSG00000029334	Prkg2	PRKG2	0.317	7.583	0.033
ENSMUSG00000029490	Mfsd7a	MFSD7	-0.734	2.212	0.0005		ENSMUSG00000027339	Rassf2	RASSF2	0.343	3.92	0.033
ENSMUSG00000008658	Rbfox1	RBFOX1	-0.674	1.725	0.00051		ENSMUSG00000038816	Ctnnal1	CTNNAL1	0.316	7.686	0.034
ENSMUSG00000024803	Ankrd1	ANKRD1	-0.569	7.276	0.00053		ENSMUSG00000046532	Ar	AR	0.396	3.702	0.035
ENSMUSG00000065037	Rn7sk	#N/A	-1.164	1.934	0.00053		ENSMUSG00000027360	Hdc	HDC	1.469	-2.206	0.035
ENSMUSG00000036052	Dnajb5	DNAJB5	-0.485	4.478	0.00055		ENSMUSG00000048387	Osr1	OSR1	0.33	4.034	0.035
ENSMUSG00000006930	Hap1	HAP1	-0.626	2.41	0.00055		ENSMUSG00000029247	Paics	PAICS	0.329	7.548	0.035
ENSMUSG00000038618	Rassf7	RASSF7	-0.567	3.167	0.00055		ENSMUSG00000079657	Rab26	RAB26	1.106	-1.532	0.035
ENSMUSG00000040483	Xaf1	XAF1	-0.475	4.796	0.00055		ENSMUSG00000038712	Fam63a	FAM63A	0.301	6.793	0.036
ENSMUSG00000025498	Irf7	IRF7	-0.483	4.342	0.00056		ENSMUSG00000059383	Gfral	GFRAL	0.995	-1.37	0.036
ENSMUSG00000068697	Myoz1	MYOZ1	-2.154	-1.716	0.00056		ENSMUSG00000009614	Sardh	SARDH	0.332	5.295	0.036
ENSMUSG00000025006	Sorbs1	SORBS1	-0.628	2.595	0.00059		ENSMUSG00000008305	Tle1	TLE1	0.287	5.763	0.036
ENSMUSG00000024235	Map3k8	MAP3K8	-0.646	2.439	0.00061		ENSMUSG00000027763	Mbnl1	MBNL1	0.316	7.958	0.037
ENSMUSG00000033355	Rtp4	RTP4	-0.464	4.719	0.00063		ENSMUSG00000059173	Pde1a	PDE1A	0.899	-1.115	0.037
ENSMUSG00000027398	Il1b	IL1B	-1.876	-1.426	0.00066		ENSMUSG00000047793	Sned1	SNED1	0.318	3.217	0.037
ENSMUSG00000024210	Ip6k3	IP6K3	-0.447	5.23	0.00066		ENSMUSG00000000567	Sox9	SOX9	0.289	5.079	0.037
ENSMUSG00000002799	Jag2	JAG2	-0.494	4.014	0.00067		ENSMUSG00000037286	Stag1	STAG1	0.299	5.401	0.037
ENSMUSG00000044254	Pcsk9	PCSK9	-1.049	0.234	0.00069		ENSMUSG00000022309	Angpt1	ANGPT1	0.361	7.839	0.038
ENSMUSG00000032715	Trib3	TRIB3	-0.57	2.556	0.00072		ENSMUSG00000040345	Arhgap9	ARHGAP9	0.363	2.455	0.038
ENSMUSG00000065460	Mir133a-2	#N/A	-1.623	-1.147	0.00072		ENSMUSG00000025784	Clec3b	CLEC3B	1.748	-2.398	0.038
ENSMUSG00000046408	1700067K01Rik	C19orf67	-2.889	-2.376	0.00073		ENSMUSG00000040147	Maob	MAOB	1.363	-2.121	0.038
ENSMUSG00000027499	Pkia	PKIA	-0.525	6.455	0.00074		ENSMUSG00000063434	Sorcs3	SORCS3	1.853	-2.564	0.038
ENSMUSG00000079022	Col22a1	COL22A1	-2.106	-1.748	0.00075		ENSMUSG00000020601	Trib2	TRIB2	0.315	3.719	0.038
ENSMUSG00000044860	Gm1123	#N/A	-2.106	-1.746	0.00075		ENSMUSG00000032057	4833427G06Rik	C11orf88	0.431	1.774	0.039
ENSMUSG00000020638	Cmpk2	CMPK2	-1.011	0.96	0.00076		ENSMUSG00000029836	Cbx3	CBX3	0.28	5.958	0.039
ENSMUSG00000061689	Dlgap4	DLGAP4	-0.5	7.32	0.00078		ENSMUSG00000031202	Rab39b	RAB39B	0.591	0.284	0.039
ENSMUSG00000028643	Ccdc23	CCDC23	-0.543	6.246	0.00081		ENSMUSG00000039005	Tlr4	TLR4	0.314	6.887	0.039
ENSMUSG00000039831	Arhgap29	ARHGAP29	-0.471	6.209	0.00082		ENSMUSG00000027187	Cat	CAT	0.335	6.165	0.04
ENSMUSG00000006488	Prl7a1	#N/A	-3.502	-2.59	0.00082		ENSMUSG00000016206	H2-M3	HLA-G	0.326	3.376	0.04
ENSMUSG00000031434	Morc4	MORC4	-0.611	2.282	0.00084		ENSMUSG00000022790	Igsf11	IGSF11	0.477	1.082	0.04
ENSMUSG00000026228	Htr2b	HTR2B	-1.045	-0.036	0.00086		ENSMUSG00000020682	Mmp28	MMP28	0.329	2.84	0.04
ENSMUSG00000031133	Arhgef6	ARHGEF6	-0.54	3.411	0.00087		ENSMUSG00000074817	Papolb	PAPOLB	0.981	-1.453	0.04
ENSMUSG00000045350	Fam186a	#N/A	-3.652	-2.487	0.00088		ENSMUSG00000022469	Rapgef3	RAPGEF3	0.296	4.617	0.04
ENSMUSG00000030956	Fam53b	FAM53B	-0.525	4.42	0.00088		ENSMUSG00000039942	Ptger4	PTGER4	0.369	2.742	0.041
ENSMUSG00000031880	Rrad	RRAD	-0.53	3.656	0.00089		ENSMUSG00000022231	Sema5a	SEMA5A	0.365	6.773	0.041
ENSMUSG00000048852	Gm12185	#N/A	-0.92	0.333	0.00092		ENSMUSG00000020086	H2afy2	H2AFY2	0.529	0.925	0.042
ENSMUSG00000037318	Traf3ip3	TRAF3IP3	-0.744	1.074	0.00095		ENSMUSG00000048332	Lhfp	LHFP	0.287	5.991	0.042
ENSMUSG00000070822	Zscan18	ZSCAN18	-1.718	-1.408	0.00095		ENSMUSG00000029576	Radil	RADIL	0.382	2.684	0.042
ENSMUSG00000000223	Drp2	DRP2	-0.47	4.303	0.00099		ENSMUSG00000025921	Rdh10	RDH10	0.311	6.421	0.042
ENSMUSG00000024512	Dynap	#N/A	-0.437	4.971	0.0011		ENSMUSG00000004098	Col5a3	COL5A3	0.33	4.411	0.043
ENSMUSG00000025175	Fn3k	FN3K	-0.632	3.287	0.0011		ENSMUSG00000021094	Dhrs7	DHRS7	0.27	5.117	0.043
ENSMUSG00000037940	Inpp4b	INPP4B	-0.65	1.71	0.0011		ENSMUSG00000022339	Ebag9	EBAG9	0.303	4.462	0.043
ENSMUSG00000051378	Kif18b	KIF18B	-0.568	2.47	0.0011		ENSMUSG00000030761	Myo7a	MYO7A	2	-2.749	0.043
ENSMUSG00000005667	Mthfd2	MTHFD2	-0.468	5.353	0.0011		ENSMUSG00000060090	Rp2h	RP2	0.278	5.701	0.043
ENSMUSG00000064147	Rab44	RAB44	-0.875	0.531	0.0011		ENSMUSG00000057716	Tmem178b	TMEM178B	0.716	-0.176	0.043
ENSMUSG00000071552	Tigit	TIGIT	-0.81	0.838	0.0011		ENSMUSG00000050103	Agmo	AGMO	0.461	1.064	0.044
ENSMUSG00000026202	Tuba4a	TUBA4A	-0.432	5.942	0.0011		ENSMUSG00000055737	Ghr	GHR	0.298	7.712	0.044
ENSMUSG00000049422	Chchd10	CHCHD10	-0.651	1.701	0.0012		ENSMUSG00000031266	Gla	GLA	0.29	5.489	0.044
ENSMUSG00000096215	Gm5480	#N/A	-2.36	-2.024	0.0012		ENSMUSG00000030494	Rhpn2	RHPN2	0.392	1.724	0.044
ENSMUSG00000024338	Psmb8	PSMB8	-0.754	1.05	0.0013		ENSMUSG00000032902	Slc16a1	SLC16A1	0.311	6.717	0.044
ENSMUSG00000053158	Fes	FES	-1.116	-0.317	0.0014		ENSMUSG00000057230	Aak1	AAK1	0.325	3.844	0.045
ENSMUSG00000025348	Itga7	ITGA7	-0.528	7.632	0.0014		ENSMUSG00000020435	Osbp2	OSBP2	0.734	-0.668	0.045
ENSMUSG00000039542	Ncam1	NCAM1	-0.583	6.011	0.0014		ENSMUSG00000028161	Ppp3ca	PPP3CA	0.339	7.702	0.045
ENSMUSG00000021493	Pdlim7	PDLIM7	-0.476	7.093	0.0014		ENSMUSG00000038916	Soga3	SOGA3	0.36	2.335	0.045
ENSMUSG00000035493	Tgfbi	TGFBI	-1.62	-1.359	0.0014		ENSMUSG00000066324	Impad1	IMPAD1	0.308	7.514	0.046
ENSMUSG00000055489	Ano5	ANO5	-1.308	-0.81	0.0015		ENSMUSG00000074743	Thbd	THBD	0.313	6.365	0.046
ENSMUSG00000030693	Klk10	KLK10	-2.818	-2.423	0.0015		ENSMUSG00000079685	Ulbp1	ULBP1	0.417	1.811	0.046
ENSMUSG00000048096	Lmod1	LMOD1	-0.849	0.491	0.0015		ENSMUSG00000039934	Gsap	GSAP	0.303	4.434	0.047
ENSMUSG00000020904	Wdr16	#N/A	-1.009	-0.196	0.0015		ENSMUSG00000027171	Prrg4	PRRG4	0.4	1.604	0.047
ENSMUSG00000022296	Baalc	BAALC	-0.699	1.616	0.0016		ENSMUSG00000042272	Sestd1	SESTD1	0.261	5.524	0.047
ENSMUSG00000043259	Fam13c	FAM13C	-0.544	2.493	0.0016		ENSMUSG00000069920	B3gnt9	B3GNT9	0.265	5.396	0.048
ENSMUSG00000000531	Grasp	GRASP	-0.495	2.937	0.0016		ENSMUSG00000072568	Fam84b	FAM84B	0.38	1.763	0.048
ENSMUSG00000006403	Adamts4	ADAMTS4	-0.495	5.952	0.0017		ENSMUSG00000041417	Pik3r1	PIK3R1	0.318	6.681	0.048
ENSMUSG00000079523	Tmsb10	#N/A	-0.515	9.952	0.0017		ENSMUSG00000042460	C1galt1	C1GALT1	0.284	4.216	0.049
ENSMUSG00000084843	B230312C02Rik	#N/A	-0.942	0.027	0.0017		ENSMUSG00000024053	Emilin2	EMILIN2	0.335	3.517	0.049
ENSMUSG00000000247	Lhx2	LHX2	-2.301	-2.064	0.0018		ENSMUSG00000030208	Emp1	EMP1	0.311	9.008	0.049
ENSMUSG00000001053	N4bp3	N4BP3	-0.548	2.236	0.0018		ENSMUSG00000031443	F7	F7	0.617	0.147	0.049
ENSMUSG00000027313	Chac1	CHAC1	-0.526	3.677	0.0019		ENSMUSG00000067567	Hdac8	HDAC8	0.321	4.135	0.049
ENSMUSG00000001270	Ckb	CKB	-0.418	4.818	0.0019		ENSMUSG00000059325	Hopx	HOPX	0.549	0.378	0.049
ENSMUSG00000056888	Glipr1	GLIPR1	-0.489	3.331	0.0019		ENSMUSG00000040430	Pitpnc1	#N/A	0.774	2.561	1.2e-05
ENSMUSG00000049641	Vgll2	VGLL2	-1.492	-1.234	0.0019		ENSMUSG00000064294	Aox3	#N/A	2.571	-1.485	2.1e-05
ENSMUSG00000028977	Casz1	CASZ1	-0.951	0.378	0.002		ENSMUSG00000052688	5430435G22Rik	#N/A	0.572	4.094	5.5e-05
ENSMUSG00000027692	Tnik	TNIK	-1.501	-1.327	0.002		ENSMUSG00000097789	AC129605.1	#N/A	0.537	4.966	6.8e-05
ENSMUSG00000021453	Gadd45g	GADD45G	-0.441	4.406	0.0021		ENSMUSG00000071047	Ces1a	#N/A	0.548	6.603	0.00023
ENSMUSG00000029406	Pitpnm2	PITPNM2	-0.482	3.417	0.0021		ENSMUSG00000097472	AC158898.1	#N/A	1.497	-0.203	0.0003
ENSMUSG00000057346	Apol9a	#N/A	-0.414	5.702	0.0021		ENSMUSG00000081448	Gm13086	#N/A	0.538	3.192	0.00049
ENSMUSG00000058975	Kcnc1	KCNC1	-2.432	-2.275	0.0022		ENSMUSG00000082936	Gm16166	#N/A	5.603	-2.959	0.0008
ENSMUSG00000026840	Lamc3	LAMC3	-0.982	0.022	0.0022		ENSMUSG00000004609	Cd33	#N/A	0.93	0.508	0.0013
ENSMUSG00000072945	Ripply1	#N/A	-1.543	-1.021	0.0022		ENSMUSG00000052605	Isoc2b	#N/A	0.923	0.11	0.0015
ENSMUSG00000023232	Serinc2	SERINC2	-0.448	4.32	0.0022		ENSMUSG00000031725	Ces1f	#N/A	1.661	-1.475	0.0018
ENSMUSG00000027868	Tbx15	TBX15	-0.418	5.431	0.0022		ENSMUSG00000085731	Gm16229	#N/A	1.721	-1.774	0.0024
ENSMUSG00000032322	Pstpip1	PSTPIP1	-0.821	0.574	0.0023		ENSMUSG00000097754	RP24-160J12.1	#N/A	0.92	-0.047	0.0025
ENSMUSG00000080850	Gm12439	#N/A	-0.569	2.361	0.0023		ENSMUSG00000083610	Oaz2-ps	#N/A	1.595	-1.617	0.0032
ENSMUSG00000097971	RP23-81C12.1	#N/A	-0.588	6.389	0.0023		ENSMUSG00000053706	B430305J03Rik	#N/A	1.279	-1.132	0.0034
ENSMUSG00000027249	F2	F2	-1.675	-1.561	0.0024		ENSMUSG00000085495	Gm16796	#N/A	2.867	-2.619	0.0037
ENSMUSG00000001473	Tubb6	TUBB6	-0.453	7.725	0.0024		ENSMUSG00000097660	BX537302.1	#N/A	1.891	-1.953	0.0038
ENSMUSG00000020067	Mypn	MYPN	-1.386	-1.046	0.0025		ENSMUSG00000085604	Gm11547	#N/A	0.703	0.827	0.0042
ENSMUSG00000050071	Bex1	#N/A	-1.457	-1.169	0.0025		ENSMUSG00000036960	Clca5	#N/A	0.456	3.342	0.0044
ENSMUSG00000060143	Gm10076	#N/A	-0.721	3.285	0.0025		ENSMUSG00000078518	Gm13030	#N/A	1.93	-2.297	0.0066
ENSMUSG00000065728	Gm26175	#N/A	-2.165	-1.91	0.0025		ENSMUSG00000091095	Gm17305	#N/A	0.993	-0.321	0.0067
ENSMUSG00000091530	Cldn20	CLDN20	-5.39	-2.981	0.0026		ENSMUSG00000028970	Abcb1b	#N/A	0.444	2.606	0.0068
ENSMUSG00000031137	Fgf13	FGF13	-2.067	-1.771	0.0026		ENSMUSG00000057074	Ces1g	#N/A	1.012	-0.711	0.0069
ENSMUSG00000034533	Scn10a	SCN10A	-0.687	2.341	0.0026		ENSMUSG00000015224	Cyp2j9	#N/A	1.141	-1.094	0.0077
ENSMUSG00000001864	Aif1l	AIF1L	-0.434	7.077	0.0027		ENSMUSG00000058523	Mup5	#N/A	0.919	0.096	0.0078
ENSMUSG00000038271	Iffo1	IFFO1	-0.478	6.603	0.0027		ENSMUSG00000032456	Nmnat3	#N/A	0.443	2.534	0.0079
ENSMUSG00000057378	Ryr3	RYR3	-0.536	2.086	0.0027		ENSMUSG00000086416	Gm14002	#N/A	0.471	2.627	0.0093
ENSMUSG00000045180	Shroom2	SHROOM2	-5.385	-2.985	0.0027		ENSMUSG00000084925	1810062O18Rik	#N/A	0.823	-0.188	0.01
ENSMUSG00000087153	Gm6483	#N/A	-0.442	4.645	0.0027		ENSMUSG00000087265	Gm12349	#N/A	3.237	-2.959	0.011
ENSMUSG00000029752	Asns	ASNS	-0.399	5.609	0.0028		ENSMUSG00000031486	Gpr124	#N/A	0.381	6.73	0.011
ENSMUSG00000017386	Traf4	TRAF4	-0.439	6.738	0.0028		ENSMUSG00000028497	Ptplad2	#N/A	0.341	5.874	0.011
ENSMUSG00000090088	Gm15934	#N/A	-0.745	0.905	0.0029		ENSMUSG00000096045	Gm21698	#N/A	0.91	-0.599	0.013
ENSMUSG00000035208	Slfn8	SLFN13	-1.562	-1.51	0.0029		ENSMUSG00000041828	Abca8a	#N/A	0.408	2.715	0.013
ENSMUSG00000041642	Kif21b	KIF21B	-0.428	3.971	0.003		ENSMUSG00000090671	Gm5067	#N/A	1.624	-2.116	0.014
ENSMUSG00000028438	Kif24	KIF24	-0.5	2.565	0.0032		ENSMUSG00000081553	Gm12699	#N/A	3.082	-3.038	0.015
ENSMUSG00000068747	Sort1	SORT1	-0.515	2.919	0.0032		ENSMUSG00000050379	Septin6	#N/A	0.341	4.974	0.016
ENSMUSG00000040086	Tnni3k	TNNI3K	-1.412	-1.024	0.0032		ENSMUSG00000076434	Wfdc3	#N/A	0.654	0.516	0.017
ENSMUSG00000038295	Atg9b	ATG9B	-0.541	2.999	0.0034		ENSMUSG00000060128	Gm10075	#N/A	0.395	2.635	0.017
ENSMUSG00000028518	Prkaa2	PRKAA2	-0.531	2.119	0.0035		ENSMUSG00000096960	AC133967.1	#N/A	0.607	1.328	0.021
ENSMUSG00000071984	Fndc1	#N/A	-0.635	1.763	0.0035		ENSMUSG00000045071	E130308A19Rik	#N/A	0.352	4.237	0.022
ENSMUSG00000062248	Cks2	CKS2	-0.448	4.944	0.0037		ENSMUSG00000057596	Trim30d	#N/A	0.737	-0.296	0.022
ENSMUSG00000028655	Mfsd2a	MFSD2A	-0.791	0.326	0.0037		ENSMUSG00000086330	1700007J10Rik	#N/A	1.159	-1.419	0.024
ENSMUSG00000022269	March11	#N/A	-0.44	3.26	0.0038		ENSMUSG00000087143	A830082K12Rik	#N/A	0.325	4.119	0.025
ENSMUSG00000036687	Tmem184a	TMEM184A	-1.385	-1.306	0.004		ENSMUSG00000090625	Gm20721	#N/A	0.967	1.408	0.025
ENSMUSG00000074071	Fam169b	#N/A	-0.461	2.884	0.004		ENSMUSG00000089714	Gm16092	#N/A	1.657	-2.455	0.026
ENSMUSG00000092837	Rpph1	#N/A	-1.135	1.066	0.004		ENSMUSG00000076469	Trbv13-2	#N/A	0.755	-0.259	0.026
ENSMUSG00000024987	Cyp26a1	CYP26A1	-0.794	0.595	0.0041		ENSMUSG00000033715	Akr1c14	#N/A	0.414	5.741	0.027
ENSMUSG00000035268	Pkig	PKIG	-0.453	7.039	0.0041		ENSMUSG00000021699	Pde4d	#N/A	0.332	4.364	0.027
ENSMUSG00000040026	Saa3	#N/A	-1.161	-0.725	0.0042		ENSMUSG00000045999	AY036118	#N/A	0.81	-0.614	0.027
ENSMUSG00000057606	Colq	#N/A	-0.784	1.505	0.0042		ENSMUSG00000088609	Gm24187	#N/A	0.408	5.309	0.027
ENSMUSG00000042826	Fgf11	FGF11	-0.393	4.632	0.0043		ENSMUSG00000084946	Dlx1as	#N/A	2.393	-2.888	0.028
ENSMUSG00000039103	Nexn	NEXN	-0.444	5.456	0.0043		ENSMUSG00000090599	Gm20731	#N/A	2.396	-2.889	0.028
ENSMUSG00000092863	Gm25478	#N/A	-2.054	-1.987	0.0043		ENSMUSG00000060029	4930473A02Rik	#N/A	1.156	-1.506	0.029
ENSMUSG00000026278	Bok	BOK	-0.438	3.158	0.0046		ENSMUSG00000053740	Gm6457	#N/A	1.258	-1.614	0.029
ENSMUSG00000084169	Gm12240	#N/A	-3.209	-2.772	0.0046		ENSMUSG00000097498	RP23-73F23.2	#N/A	0.839	-0.596	0.029
ENSMUSG00000027985	Lef1	LEF1	-0.636	1.418	0.0047		ENSMUSG00000097414	AC161165.1	#N/A	2.121	-2.685	0.03
ENSMUSG00000030617	Ccdc83	CCDC83	-3.326	-2.702	0.0048		ENSMUSG00000062991	Nrg1	#N/A	0.377	3.173	0.033
ENSMUSG00000072640	Lyrm9	LYRM9	-0.442	3.506	0.0048		ENSMUSG00000047988	4933428G20Rik	#N/A	3.082	-3.042	0.034
ENSMUSG00000084329	Gm6733	#N/A	-5.254	-3.059	0.0049		ENSMUSG00000043419	A030009H04Rik	#N/A	1.503	-2.349	0.036
ENSMUSG00000035385	Ccl2	CCL13	-0.462	7.305	0.005		ENSMUSG00000072884	Gm10433	#N/A	1.958	-2.503	0.036
ENSMUSG00000026784	Pdss1	PDSS1	-0.493	2.595	0.005		ENSMUSG00000091255	Speer4e	#N/A	1.958	-2.503	0.036
ENSMUSG00000022580	Rhpn1	RHPN1	-0.769	0.419	0.0051		ENSMUSG00000084950	Gm5577	#N/A	0.667	0.079	0.037
ENSMUSG00000020641	Rsad2	RSAD2	-0.681	1.813	0.0051		ENSMUSG00000074867	Zfp808	#N/A	0.352	2.41	0.039
ENSMUSG00000065475	Mir27b	#N/A	-0.996	0.363	0.0052		ENSMUSG00000097164	AC153506.1	#N/A	0.347	2.838	0.04
ENSMUSG00000041235	Chd7	CHD7	-0.425	4.037	0.0053		ENSMUSG00000046807	Fam211b	#N/A	0.447	1.203	0.041
ENSMUSG00000025610	Map3k7cl	#N/A	-0.871	-0.045	0.0053		ENSMUSG00000024437	Gm8615	#N/A	0.308	3.539	0.041
ENSMUSG00000039873	Neurl2	NEURL2	-0.459	2.67	0.0053		ENSMUSG00000030187	Klra2	#N/A	1.271	-1.921	0.042
ENSMUSG00000097462	AC136008.1	#N/A	-1.112	-0.705	0.0053		ENSMUSG00000067700	Gm5862	#N/A	0.455	3.207	0.043
ENSMUSG00000074139	1700057G04Rik	#N/A	-3.215	-2.769	0.0054		ENSMUSG00000051940	5031410I06Rik	#N/A	0.398	3.946	0.044
ENSMUSG00000017969	Ptgis	PTGIS	-0.418	4.137	0.0054		ENSMUSG00000061411	8430427H17Rik	#N/A	0.39	1.795	0.044
ENSMUSG00000067001	Serpinb7	SERPINB7	-0.941	-0.199	0.0054		ENSMUSG00000062342	Serpinb9e	#N/A	1.095	-1.619	0.044
ENSMUSG00000022537	Tmem44	TMEM44	-0.433	3.718	0.0054		ENSMUSG00000091477	Gm5799	#N/A	2.408	-2.887	0.045
ENSMUSG00000079092	Prl2c2	#N/A	-0.558	5.92	0.0056		ENSMUSG00000072492	Gm10364	#N/A	2.243	-2.961	0.047
ENSMUSG00000035049	Rrp12	RRP12	-0.401	4.053	0.0056		ENSMUSG00000097253	AC116573.1	#N/A	2.244	-2.963	0.048
ENSMUSG00000065434	Mir7-1	#N/A	-0.718	0.876	0.0056		ENSMUSG00000001663	Gstt1	#N/A	0.434	1.257	0.049
ENSMUSG00000026628	Atf3	ATF3	-0.661	1.335	0.0057		ENSMUSG00000062369	Usp17lb	#N/A	2.247	-2.961	0.049
ENSMUSG00000069008	Gm5537	#N/A	-3.203	-2.775	0.0057
ENSMUSG00000029361	Nos1	NOS1	-0.536	3.396	0.0058
ENSMUSG00000029544	Cabp1	#N/A	-2.555	-2.586	0.0059
ENSMUSG00000026173	Plcd4	PLCD4	-1.591	-1.617	0.0059
ENSMUSG00000062515	Fabp4	FABP4	-0.934	-0.104	0.0061
ENSMUSG00000085779	2310050B05Rik	#N/A	-1.108	-0.878	0.0061
ENSMUSG00000036067	Slc2a6	SLC2A6	-0.391	4.194	0.0062
ENSMUSG00000032511	Scn5a	SCN5A	-0.512	4.4	0.0063
ENSMUSG00000020788	Atp2a3	ATP2A3	-0.821	0.011	0.0065
ENSMUSG00000042254	Cilp	CILP	-1.169	-0.969	0.0065
ENSMUSG00000033871	Ppargc1b	PPARGC1B	-0.508	2.558	0.0065
ENSMUSG00000001763	Tspan33	TSPAN33	-0.801	0.879	0.0066
ENSMUSG00000030591	Psmd8	PSMD8	-0.404	7.662	0.0067
ENSMUSG00000087090	Nctc1	#N/A	-1.356	-1.327	0.0067
ENSMUSG00000055805	Fmnl1	#N/A	-0.794	0.231	0.0068
ENSMUSG00000035277	Arx	ARX	-1.609	-1.743	0.0069
ENSMUSG00000024769	Cdc42bpg	CDC42BPG	-0.385	4.503	0.0073
ENSMUSG00000028631	Kcnq4	KCNQ4	-0.421	3.185	0.0075
ENSMUSG00000028927	Padi2	PADI2	-0.574	1.355	0.0075
ENSMUSG00000078350	Smim1	SMIM1	-0.959	-0.186	0.0075
ENSMUSG00000001166	Oas1c	#N/A	-1.326	-1.254	0.0075
ENSMUSG00000027533	Fabp5	FABP5	-0.402	4.026	0.0076
ENSMUSG00000000215	Ins2	INS	-1.938	-2.06	0.0076
ENSMUSG00000072905	Gm2016	#N/A	-1.026	0.389	0.0076
ENSMUSG00000051455	Gm1564	C17orf104	-3.198	-2.777	0.0077
ENSMUSG00000038412	Higd1a	HIGD1A	-0.39	5.194	0.0077
ENSMUSG00000021373	Cap2	CAP2	-0.825	-0.108	0.0079
ENSMUSG00000048029	Eno4	ENO4	-1.134	-0.989	0.0079
ENSMUSG00000081890	Gm11243	#N/A	-0.526	2.015	0.008
ENSMUSG00000035783	Acta2	ACTA2	-0.423	10.159	0.0081
ENSMUSG00000026479	Lamc2	LAMC2	-0.483	2.481	0.0081
ENSMUSG00000087236	Gm1305	KIF28P	-3.097	-2.838	0.0081
ENSMUSG00000028563	Tm2d1	TM2D1	-0.495	6.006	0.0082
ENSMUSG00000019813	Cep57l1	CEP57L1	-0.415	2.937	0.0083
ENSMUSG00000047067	Dusp28	DUSP28	-0.472	2.4	0.0083
ENSMUSG00000040010	Slc7a5	SLC7A5	-0.39	6.295	0.0084
ENSMUSG00000097875	AC164883.1	#N/A	-0.952	-0.466	0.0084
ENSMUSG00000035692	Isg15	ISG15	-0.433	5.311	0.0085
ENSMUSG00000071528	Usmg5	USMG5	-0.53	8.694	0.0085
ENSMUSG00000065265	Gm23455	#N/A	-0.535	1.568	0.0085
ENSMUSG00000031962	Cdh15	CDH15	-0.434	7.004	0.0086
ENSMUSG00000079029	Gm5662	#N/A	-0.743	1.903	0.0086
ENSMUSG00000049092	Gpr137c	GPR137C	-2.189	-2.429	0.0087
ENSMUSG00000053646	Plxnb1	PLXNB1	-0.419	2.998	0.0087
ENSMUSG00000039137	Whrn	DFNB31	-0.396	4.974	0.0087
ENSMUSG00000028838	Extl1	EXTL1	-0.771	0.241	0.0088
ENSMUSG00000032060	Cryab	CRYAB	-0.378	7.145	0.0089
ENSMUSG00000049109	Themis	THEMIS	-1.304	-1.266	0.009
ENSMUSG00000047384	A730013G03Rik	#N/A	-1.248	-1.299	0.009
ENSMUSG00000037188	Grhl3	GRHL3	-1.869	-2.103	0.0092
ENSMUSG00000041936	Agrn	AGRN	-0.373	6.554	0.0093
ENSMUSG00000090839	Gm17094	#N/A	-1.016	-0.709	0.0093
ENSMUSG00000036885	Arhgef26	ARHGEF26	-1.201	-1.092	0.0094
ENSMUSG00000078627	March10	#N/A	-0.866	-0.286	0.0094
ENSMUSG00000027794	Sohlh2	CCDC169-SOHLH2	-0.624	0.768	0.0094
ENSMUSG00000040033	Stat2	STAT2	-0.383	6.925	0.0095
ENSMUSG00000022013	Dnajc15	DNAJC15	-0.593	7.696	0.0097
ENSMUSG00000028949	Smarcd3	SMARCD3	-0.356	5.239	0.0097
ENSMUSG00000087142	Gm12454	#N/A	-0.508	1.785	0.0097
ENSMUSG00000085379	2310058D17Rik	#N/A	-0.417	3.098	0.0099
ENSMUSG00000031789	Cngb1	#N/A	-2.459	-2.643	0.01
ENSMUSG00000040528	Milr1	#N/A	-0.521	3.446	0.01
ENSMUSG00000051228	Nyx	NYX	-0.756	0.211	0.01
ENSMUSG00000046329	Slc25a23	SLC25A23	-0.436	2.366	0.01
ENSMUSG00000085156	Gm11974	#N/A	-0.416	4.442	0.01
ENSMUSG00000025499	Hras1	#N/A	-0.41	5.652	0.01
ENSMUSG00000030319	Cand2	CAND2	-0.388	3.792	0.011
ENSMUSG00000040327	Cul9	CUL9	-1.559	-1.773	0.011
ENSMUSG00000069094	Pde7a	PDE7A	-0.368	6.311	0.011
ENSMUSG00000030701	Plekhb1	PLEKHB1	-0.402	3.461	0.011
ENSMUSG00000020649	Rrm2	RRM2	-0.351	5.345	0.011
ENSMUSG00000021040	Slirp	SLIRP	-0.451	6.245	0.011
ENSMUSG00000094798	Vmn1r2	#N/A	-1.889	-2.326	0.011
ENSMUSG00000082436	Gm11688	#N/A	-1.928	-2.069	0.011
ENSMUSG00000084345	Rpl17-ps4	#N/A	-0.911	-0.181	0.011
ENSMUSG00000024381	Bin1	BIN1	-0.384	8.151	0.012
ENSMUSG00000063694	Cycs	CYCS	-0.415	7.091	0.012
ENSMUSG00000021750	Fam107a	FAM107A	-0.778	-0.018	0.012
ENSMUSG00000023092	Fhl1	FHL1	-0.369	6.531	0.012
ENSMUSG00000049551	Fzd9	FZD9	-1.639	-1.879	0.012
ENSMUSG00000006529	Itih1	ITIH1	-1.18	-1.261	0.012
ENSMUSG00000019647	Sema6a	SEMA6A	-0.378	4.632	0.012
ENSMUSG00000067855	Speer3	#N/A	-1.184	-1.256	0.012
ENSMUSG00000031785	Gpr56	#N/A	-0.412	3.914	0.012
ENSMUSG00000078453	Abracl	ABRACL	-0.47	6.959	0.013
ENSMUSG00000029446	Psph	PSPH	-0.378	4.149	0.013
ENSMUSG00000039328	Rnf122	RNF122	-0.388	3.475	0.013
ENSMUSG00000058351	Smim4	#N/A	-0.462	5.126	0.013
ENSMUSG00000085757	1700019B21Rik	#N/A	-0.774	-0.016	0.013
ENSMUSG00000089404	Gm24877	#N/A	-1.895	-2.321	0.013
ENSMUSG00000091962	Vmn2r78	#N/A	-1.238	-1.396	0.013
ENSMUSG00000025867	Cplx2	CPLX2	-0.401	7.242	0.014
ENSMUSG00000039714	Cplx3	CPLX3	-1.24	-1.395	0.014
ENSMUSG00000031669	Gins3	GINS3	-0.346	4.41	0.014
ENSMUSG00000071217	Gm2022	#N/A	-0.826	0.586	0.014
ENSMUSG00000048349	Pou4f1	POU4F1	-0.693	0.394	0.014
ENSMUSG00000097487	Ptges3l	PTGES3L	-0.42	3.643	0.014
ENSMUSG00000041313	Slc7a1	SLC7A1	-0.396	4.151	0.014
ENSMUSG00000023905	Tnfrsf12a	TNFRSF12A	-0.394	6.795	0.014
ENSMUSG00000045746	B230317F23Rik	#N/A	-1.032	-0.754	0.014
ENSMUSG00000069305	Hist1h4n	HIST1H4L	-3.11	-2.832	0.014
ENSMUSG00000021367	Edn1	EDN1	-0.818	0.035	0.015
ENSMUSG00000063646	Jakmip1	JAKMIP1	-1.806	-2.142	0.015
ENSMUSG00000005148	Klf5	KLF5	-0.389	3.727	0.015
ENSMUSG00000027971	Ndst4	NDST4	-0.364	3.567	0.015
ENSMUSG00000020092	Pald1	PALD1	-0.375	3.592	0.015
ENSMUSG00000025429	Pstpip2	PSTPIP2	-0.343	4.257	0.015
ENSMUSG00000052631	Sh2d6	SH2D6	-0.657	0.495	0.015
ENSMUSG00000086264	Gm15850	#N/A	-1.822	-2.139	0.015
ENSMUSG00000059042	Klk1b9	KLK3	-1.033	-0.99	0.015
ENSMUSG00000048520	Fbxl13	FBXL13	-0.973	-0.021	0.016
ENSMUSG00000070337	Gpr179	GPR179	-1.008	-0.619	0.016
ENSMUSG00000045404	Kcnk13	KCNK13	-0.794	-0.193	0.016
ENSMUSG00000074340	Ovgp1	OVGP1	-0.463	2.161	0.016
ENSMUSG00000041957	Pkp2	PKP2	-0.388	3.622	0.016
ENSMUSG00000019850	Tnfaip3	TNFAIP3	-0.402	3.354	0.016
ENSMUSG00000000296	Tpd52l1	TPD52L1	-0.348	4.185	0.016
ENSMUSG00000092564	BC051226	#N/A	-0.595	1.605	0.016
ENSMUSG00000082013	Gm13216	#N/A	-1.967	-2.276	0.016
ENSMUSG00000078922	Tgtp1	#N/A	-0.586	1.13	0.016
ENSMUSG00000056643	Chst13	CHST13	-1.81	-2.372	0.017
ENSMUSG00000016756	Cmah	#N/A	-0.546	1.283	0.017
ENSMUSG00000042109	Csdc2	CSDC2	-0.362	3.551	0.017
ENSMUSG00000051225	Fam83a	FAM83A	-2.978	-2.904	0.017
ENSMUSG00000022525	Hrasls	HRASLS	-0.993	-0.948	0.017
ENSMUSG00000018819	Lsp1	LSP1	-0.349	7.326	0.017
ENSMUSG00000006517	Mvd	MVD	-0.316	5.698	0.017
ENSMUSG00000024891	Slc29a2	SLC29A2	-0.376	3.343	0.017
ENSMUSG00000063632	Sox11	SOX11	-0.495	1.634	0.017
ENSMUSG00000028420	Tmem38b	TMEM38B	-0.313	5.513	0.017
ENSMUSG00000090622	A930033H14Rik	#N/A	-0.5	1.818	0.017
ENSMUSG00000092773	Gm26191	#N/A	-2.021	-2.529	0.017
ENSMUSG00000054136	Adm2	ADM2	-0.908	-0.288	0.018
ENSMUSG00000049871	Nlrc3	NLRC3	-0.421	3.011	0.018
ENSMUSG00000050395	Tnfsf15	TNFSF15	-0.697	0.177	0.018
ENSMUSG00000081487	Gm13689	#N/A	-2.354	-2.705	0.018
ENSMUSG00000027460	Angpt4	ANGPT4	-0.4	4.716	0.019
ENSMUSG00000060639	Hist1h4i	HIST4H4	-0.434	1.939	0.019
ENSMUSG00000063011	Msln	MSLN	-0.316	5.987	0.019
ENSMUSG00000025582	Nptx1	NPTX1	-0.446	2.972	0.019
ENSMUSG00000060716	Plekhh1	PLEKHH1	-0.393	2.803	0.019
ENSMUSG00000038400	Pmepa1	PMEPA1	-0.382	7.597	0.019
ENSMUSG00000030352	Tspan9	TSPAN9	-0.374	6.958	0.019
ENSMUSG00000032596	Uba7	UBA7	-0.358	3.882	0.019
ENSMUSG00000075425	Gm13547	#N/A	-1.678	-2.027	0.019
ENSMUSG00000084686	Gm22027	#N/A	-1.111	-1.144	0.019
ENSMUSG00000013033	Lphn1	#N/A	-0.33	4.94	0.019
ENSMUSG00000047617	BC029214	C9orf142	-0.368	4.65	0.02
ENSMUSG00000063529	Stmnd1	STMND1	-1.151	-1.451	0.02
ENSMUSG00000092279	1500011B03Rik	#N/A	-0.521	2.527	0.02
ENSMUSG00000024937	Ehbp1l1	#N/A	-0.344	7.347	0.02
ENSMUSG00000055494	Gm14168	#N/A	-0.899	-0.586	0.02
ENSMUSG00000071494	Olfr455	#N/A	-1.62	-2.059	0.02
ENSMUSG00000022178	Ajuba	AJUBA	-0.319	5.56	0.021
ENSMUSG00000021259	Cyp46a1	CYP46A1	-0.619	0.476	0.021
ENSMUSG00000068699	Flnc	FLNC	-0.364	7.391	0.021
ENSMUSG00000019528	Gyg	GYG1	-0.306	4.964	0.021
ENSMUSG00000020644	Id2	ID2	-0.335	4.836	0.021
ENSMUSG00000033880	Lgals3bp	LGALS3BP	-0.431	7.343	0.021
ENSMUSG00000005917	Otx1	OTX1	-0.442	1.87	0.021
ENSMUSG00000029093	Sorcs2	SORCS2	-0.374	6.595	0.021
ENSMUSG00000097792	AC142101.1	#N/A	-0.627	0.66	0.021
ENSMUSG00000033722	BC034090	KIAA1614	-0.404	3.001	0.021
ENSMUSG00000085024	C230035I16Rik	#N/A	-0.474	1.954	0.021
ENSMUSG00000034156	Bzrap1	BZRAP1	-0.648	0.391	0.022
ENSMUSG00000055809	Dnaaf3	DNAAF3	-0.413	3.499	0.022
ENSMUSG00000004508	Gab2	GAB2	-0.335	4.063	0.022
ENSMUSG00000022996	Wnt10b	WNT10B	-0.463	2.773	0.022
ENSMUSG00000024330	Col11a2	COL11A2	-0.404	3.883	0.023
ENSMUSG00000036882	Arhgap33	ARHGAP33	-0.392	3.177	0.024
ENSMUSG00000017830	Dhx58	DHX58	-0.369	2.91	0.024
ENSMUSG00000020401	Fam71b	FAM71B	-1.464	-1.983	0.024
ENSMUSG00000044894	Uqcrq	UQCRQ	-0.458	7.012	0.024
ENSMUSG00000086391	1700042O10Rik	#N/A	-1.161	-1.272	0.024
ENSMUSG00000097312	AC131780.1	#N/A	-1.888	-2.325	0.024
ENSMUSG00000078956	Gm14221	#N/A	-0.384	3.031	0.024
ENSMUSG00000087373	Gm15892	#N/A	-1.09	-1.396	0.024
ENSMUSG00000096056	Gm21986	#N/A	-0.821	-0.317	0.024
ENSMUSG00000049775	Tmsb4x	#N/A	-0.421	10.2	0.024
ENSMUSG00000006057	Atp5g1	ATP5G1	-0.369	7.364	0.025
ENSMUSG00000024664	Fads3	FADS3	-0.345	7.578	0.025
ENSMUSG00000022358	Fbxo32	FBXO32	-0.325	6.849	0.025
ENSMUSG00000057614	Gnai1	GNAI1	-0.536	1.681	0.025
ENSMUSG00000067616	Klk11	KLK11	-1.722	-2.424	0.025
ENSMUSG00000061474	Mrps36	MRPS36	-0.345	4.969	0.025
ENSMUSG00000039016	Timm8b	TIMM8B	-0.452	6.49	0.025
ENSMUSG00000097537	AC087541.2	#N/A	-0.696	0.101	0.025
ENSMUSG00000097884	AC153801.1	#N/A	-1.723	-2.422	0.025
ENSMUSG00000097378	AL691505.1	#N/A	-0.744	-0.154	0.025
ENSMUSG00000081740	Gm14279	#N/A	-1.933	-1.668	0.025
ENSMUSG00000041608	Entpd3	ENTPD3	-1.089	-1.236	0.026
ENSMUSG00000038515	Grtp1	GRTP1	-0.342	4.73	0.026
ENSMUSG00000016995	Matn4	MATN4	-1.033	-1.348	0.026
ENSMUSG00000031174	Rpgr	RPGR	-0.345	3.192	0.026
ENSMUSG00000041889	Shisa4	SHISA4	-0.295	5.007	0.026
ENSMUSG00000026854	Usp20	USP20	-0.304	6.076	0.026
ENSMUSG00000086222	Gm11665	#N/A	-1.818	-2.138	0.026
ENSMUSG00000031971	Ccsap	CCSAP	-0.615	0.447	0.027
ENSMUSG00000031822	Gse1	GSE1	-0.31	4.493	0.027
ENSMUSG00000030790	Adm	ADM	-0.772	-0.269	0.028
ENSMUSG00000006958	Chrd	CHRD	-0.5	1.928	0.028
ENSMUSG00000003865	Gys1	GYS1	-0.305	5.893	0.028
ENSMUSG00000054920	Klhl5	KLHL5	-0.314	6.105	0.028
ENSMUSG00000030742	Lat	LAT	-0.704	-0.278	0.028
ENSMUSG00000025137	Pcyt2	PCYT2	-0.358	7.013	0.028
ENSMUSG00000069890	1700024J04Rik	#N/A	-2.24	-2.769	0.028
ENSMUSG00000072972	Adam4	#N/A	-0.975	-1.02	0.028
ENSMUSG00000043770	Gm12481	#N/A	-0.402	3.674	0.028
ENSMUSG00000086944	Gm15859	#N/A	-1.919	-2.588	0.028
ENSMUSG00000002475	Abhd3	ABHD3	-2.238	-2.768	0.029
ENSMUSG00000020340	Cyfip2	CYFIP2	-0.981	-1.087	0.029
ENSMUSG00000014773	Dll1	DLL1	-0.366	3.925	0.029
ENSMUSG00000022215	Fitm1	FITM1	-1.212	-1.613	0.029
ENSMUSG00000078451	Ppil6	PPIL6	-0.561	1.103	0.029
ENSMUSG00000028557	Rnf11	RNF11	-0.36	8.459	0.029
ENSMUSG00000056055	Sag	SAG	-0.483	1.54	0.029
ENSMUSG00000056296	Synpr	SYNPR	-2.834	-2.983	0.029
ENSMUSG00000009596	Taf7l	TAF7L	-2.835	-2.984	0.029
ENSMUSG00000022382	Wnt7b	WNT7B	-1.396	-1.876	0.029
ENSMUSG00000047938	4930483J18Rik	#N/A	-2.238	-2.771	0.029
ENSMUSG00000082052	Gm13819	#N/A	-2.236	-2.77	0.029
ENSMUSG00000038375	Trp53inp2	TP53INP2	-0.348	9.146	0.029
ENSMUSG00000027797	Dclk1	DCLK1	-0.326	7.142	0.03
ENSMUSG00000001827	Folr1	FOLR1	-0.898	-0.95	0.03
ENSMUSG00000025141	Myadml2	MYADML2	-2.697	-3.054	0.03
ENSMUSG00000038925	E330034G19Rik	#N/A	-2.697	-3.054	0.03
ENSMUSG00000074280	Gm6166	#N/A	-0.351	3.262	0.03
ENSMUSG00000083022	Rps15a-ps6	#N/A	-0.584	1.88	0.03
ENSMUSG00000021102	Glrx5	GLRX5	-0.316	4.789	0.031
ENSMUSG00000042724	Map3k9	MAP3K9	-0.855	-0.809	0.031
ENSMUSG00000033763	Mtss1l	MTSS1L	-0.332	8.394	0.031
ENSMUSG00000021764	Ndufs4	NDUFS4	-0.453	6.941	0.031
ENSMUSG00000037573	Tob1	TOB1	-0.293	5.445	0.031
ENSMUSG00000086191	1110035M17Rik	#N/A	-0.856	-0.81	0.031
ENSMUSG00000092335	Gm7221	#N/A	-0.634	0.16	0.031
ENSMUSG00000062488	I830012O16Rik	#N/A	-0.442	2.888	0.031
ENSMUSG00000021643	Serf1	SERF1A	-0.389	5.515	0.031
ENSMUSG00000030200	Bcl2l14	BCL2L14	-1.916	-2.59	0.032
ENSMUSG00000037280	Galnt6	GALNT6	-0.795	-0.123	0.032
ENSMUSG00000057751	Megf6	MEGF6	-1.302	-1.679	0.032
ENSMUSG00000035934	Pknox2	PKNOX2	-0.383	3.467	0.032
ENSMUSG00000084314	Rps15a-ps3	#N/A	-1.214	-1.612	0.032
ENSMUSG00000021838	Samd4	SAMD4A	-0.285	6.031	0.032
ENSMUSG00000090215	Trim34b	TRIM6-TRIM34	-0.57	0.661	0.032
ENSMUSG00000046169	Adamts6	ADAMTS6	-0.299	4.345	0.033
ENSMUSG00000052331	Ankrd44	ANKRD44	-0.325	3.854	0.033
ENSMUSG00000022508	Bcl6	BCL6	-0.304	5.194	0.033
ENSMUSG00000030616	Sytl2	SYTL2	-0.296	5.274	0.033
ENSMUSG00000022543	4930451G09Rik	#N/A	-0.981	-1.018	0.033
ENSMUSG00000097353	AC170752.1	#N/A	-0.439	2.398	0.033
ENSMUSG00000035373	Ccl7	#N/A	-0.399	6.616	0.033
ENSMUSG00000081143	Gm15823	#N/A	-1.732	-2.417	0.033
ENSMUSG00000035199	Arl6ip5	ARL6IP5	-0.331	8.454	0.034
ENSMUSG00000034220	Gpc1	GPC1	-0.345	8.773	0.034
ENSMUSG00000091625	Lsm5	LSM5	-0.404	5.075	0.034
ENSMUSG00000027777	Schip1	SCHIP1	-0.306	4.242	0.034
ENSMUSG00000018925	Gm11435	#N/A	-2.248	-2.766	0.034
ENSMUSG00000086184	Gm12764	#N/A	-2.23	-2.774	0.034
ENSMUSG00000064563	Snora7a	#N/A	-0.573	0.483	0.034
ENSMUSG00000022768	Ccdc116	CCDC116	-0.794	-0.323	0.035
ENSMUSG00000031700	Gpt2	GPT2	-0.288	6.24	0.035
ENSMUSG00000036781	Rps27l	RPS27L	-0.426	8.156	0.035
ENSMUSG00000022415	Syngr1	SYNGR1	-0.312	4.358	0.035
ENSMUSG00000086236	5830418P13Rik	#N/A	-1.342	-1.905	0.035
ENSMUSG00000081485	Gm12338	#N/A	-0.393	2.198	0.035
ENSMUSG00000087336	Gm15860	#N/A	-1.162	-1.646	0.035
ENSMUSG00000018102	Hist1h2bc	HIST1H2BI	-0.289	5.018	0.035
ENSMUSG00000098206	mmu-mir-181b-1	#N/A	-0.505	1.212	0.035
ENSMUSG00000077212	Snord69	#N/A	-0.584	0.415	0.035
ENSMUSG00000052135	Foxo6	FOXO6	-0.464	1.588	0.036
ENSMUSG00000053062	Jam2	JAM2	-0.28	4.925	0.036
ENSMUSG00000022583	Ly6f	#N/A	-1.217	-1.616	0.036
ENSMUSG00000004748	Mtfp1	MTFP1	-0.459	1.309	0.036
ENSMUSG00000045996	Polr2k	POLR2K	-0.383	6.075	0.036
ENSMUSG00000053617	Sh3pxd2a	SH3PXD2A	-0.326	8.211	0.036
ENSMUSG00000036151	Tm6sf2	TM6SF2	-0.494	1.131	0.036
ENSMUSG00000085772	D630024D03Rik	#N/A	-1.286	-1.805	0.036
ENSMUSG00000092187	Gm20457	#N/A	-0.517	0.967	0.036
ENSMUSG00000071604	Fam189a2	FAM189A2	-0.634	-0.073	0.037
ENSMUSG00000035725	Prkx	PRKX	-0.294	5.845	0.037
ENSMUSG00000022540	Rogdi	ROGDI	-0.297	4.592	0.037
ENSMUSG00000083863	Gm13341	#N/A	-0.353	12.586	0.037
ENSMUSG00000032246	Calml4	CALML4	-0.493	2.492	0.038
ENSMUSG00000036832	Lpar3	LPAR3	-0.83	-0.825	0.038
ENSMUSG00000011179	Odc1	ODC1	-0.287	6.135	0.038
ENSMUSG00000002249	Tead3	TEAD3	-0.29	5.28	0.038
ENSMUSG00000063659	Zbtb18	ZBTB18	-0.294	6.386	0.038
ENSMUSG00000071265	1700086L19Rik	#N/A	-0.692	-0.042	0.038
ENSMUSG00000074506	Gm10705	#N/A	-0.651	0.196	0.038
ENSMUSG00000044330	Gm9790	#N/A	-1.185	-1.525	0.038
ENSMUSG00000072774	Zfp951	#N/A	-0.525	0.649	0.038
ENSMUSG00000074344	Adora3	ADORA3	-1.811	-2.369	0.039
ENSMUSG00000068762	Gstm6	#N/A	-1.631	-2.475	0.039
ENSMUSG00000006576	Slc4a3	SLC4A3	-0.311	6.042	0.039
ENSMUSG00000086582	Gm16272	#N/A	-1.631	-2.475	0.039
ENSMUSG00000046516	Cox17	COX17	-0.316	5.858	0.04
ENSMUSG00000031896	Ctrl	CTRL	-0.685	-0.225	0.04
ENSMUSG00000036617	Etl4	KIAA1217	-0.292	4.731	0.04
ENSMUSG00000026185	Igfbp5	IGFBP5	-0.343	10.528	0.04
ENSMUSG00000020032	Nuak1	NUAK1	-0.299	4.412	0.04
ENSMUSG00000073490	AI607873	IFI16	-0.349	2.497	0.04
ENSMUSG00000083626	Gm4459	#N/A	-0.826	-0.827	0.04
ENSMUSG00000048895	Cdk5r1	CDK5R1	-0.322	3.236	0.041
ENSMUSG00000027357	Crls1	CRLS1	-0.315	6.289	0.041
ENSMUSG00000059003	Grin2a	GRIN2A	-1.808	-2.37	0.041
ENSMUSG00000026594	Ralgps2	RALGPS2	-0.345	2.822	0.041
ENSMUSG00000044813	Shb	SHB	-0.284	4.757	0.041
ENSMUSG00000087117	Gm11523	#N/A	-1.28	-1.944	0.041
ENSMUSG00000090991	Gm6647	#N/A	-1.602	-2.27	0.041
ENSMUSG00000027111	Itga6	ITGA6	-0.269	5.256	0.042
ENSMUSG00000020801	Med31	MED31	-0.39	5.641	0.042
ENSMUSG00000030653	Pde2a	PDE2A	-0.312	3.181	0.042
ENSMUSG00000027456	Sdcbp2	SDCBP2	-1.337	-1.911	0.042
ENSMUSG00000073158	9030624G23Rik	#N/A	-0.781	-0.569	0.042
ENSMUSG00000096944	AL607123.1	#N/A	-0.355	3.721	0.042
ENSMUSG00000074754	Gm561	#N/A	-0.422	4.525	0.042
ENSMUSG00000034194	R3hcc1	#N/A	-0.284	5.206	0.042
ENSMUSG00000070424	Art5	ART5	-1.476	-2.146	0.043
ENSMUSG00000053797	Krt16	KRT16	-1.818	-2.642	0.043
ENSMUSG00000033065	Pfkm	PFKM	-0.306	6.994	0.043
ENSMUSG00000028278	Rragd	RRAGD	-0.415	1.651	0.043
ENSMUSG00000029381	Shroom3	SHROOM3	-0.657	-0.208	0.043
ENSMUSG00000029700	Slc13a1	SLC13A1	-1.015	-1.279	0.043
ENSMUSG00000085175	Gm11423	#N/A	-0.461	1.722	0.043
ENSMUSG00000087064	Gm11721	#N/A	-0.945	-1.11	0.043
ENSMUSG00000082729	Gm14845	#N/A	-1.819	-2.642	0.043
ENSMUSG00000062742	Gm5239	#N/A	-1.819	-2.642	0.043
ENSMUSG00000098020	RP23-263M10.13	#N/A	-1.337	-1.909	0.043
ENSMUSG00000041754	Trem3	#N/A	-1.816	-2.643	0.043
ENSMUSG00000047746	Fbxo40	FBXO40	-1.815	-2.646	0.044
ENSMUSG00000067071	Hes6	HES6	-0.296	6.648	0.044
ENSMUSG00000049686	Orai1	ORAI1	-0.322	2.829	0.044
ENSMUSG00000060429	Sntb1	SNTB1	-0.341	2.612	0.044
ENSMUSG00000081187	3110067C02Rik	#N/A	-0.728	-0.561	0.044
ENSMUSG00000083705	Gm8624	#N/A	-0.619	0.528	0.044
ENSMUSG00000018599	Smcr7	#N/A	-0.312	4.439	0.044
ENSMUSG00000041268	Dmxl2	DMXL2	-0.355	2.42	0.045
ENSMUSG00000025352	Gdf11	GDF11	-0.286	6.188	0.045
ENSMUSG00000024173	Tpsab1	#N/A	-2.117	-2.834	0.045
ENSMUSG00000083283	Gm15361	#N/A	-2.692	-3.058	0.045
ENSMUSG00000091955	Gm9844	#N/A	-0.661	0.078	0.045
ENSMUSG00000084957	Bbip1	BBIP1	-0.347	6.558	0.046
ENSMUSG00000032330	Cox7a2	COX7A2	-0.404	8.291	0.046
ENSMUSG00000031168	Ebp	EBP	-0.268	5.887	0.046
ENSMUSG00000014791	Elmo3	ELMO3	-0.384	1.995	0.046
ENSMUSG00000026638	Irf6	IRF6	-0.751	-0.632	0.046
ENSMUSG00000031788	Kifc3	KIFC3	-0.309	4.005	0.046
ENSMUSG00000029632	Ndufa4	NDUFA4	-0.423	9.109	0.046
ENSMUSG00000066861	Oas1g	OAS1	-1.581	-2.278	0.046
ENSMUSG00000027257	Pacsin3	PACSIN3	-0.265	5.345	0.046
ENSMUSG00000042734	Ttc9	TTC9	-0.291	3.898	0.046
ENSMUSG00000086443	4933421A08Rik	#N/A	-1.822	-2.641	0.046
ENSMUSG00000087020	Gm16283	#N/A	-0.832	-0.626	0.046
ENSMUSG00000080885	Rpl10-ps6	#N/A	-0.662	-0.335	0.046
ENSMUSG00000071052	Rpl7a-ps5	#N/A	-0.917	-1.123	0.046
ENSMUSG00000034245	Hdac11	HDAC11	-0.319	3.128	0.047
ENSMUSG00000069270	Hist1h2ac	HIST1H2AK	-0.535	0.498	0.047
ENSMUSG00000051346	Spryd4	SPRYD4	-0.323	3.751	0.047
ENSMUSG00000005131	4930550C14Rik	C11orf65	-2.116	-2.833	0.047
ENSMUSG00000050549	5730508B09Rik	C4orf32	-0.278	4.426	0.047
ENSMUSG00000086429	Gt(ROSA)26Sor	#N/A	-0.368	4.718	0.047
ENSMUSG00000061232	H2-K1	HLA-A	-0.299	5.716	0.047
ENSMUSG00000026385	Dbi	DBI	-0.378	8.299	0.048
ENSMUSG00000037152	Ndufc1	NDUFC1	-0.342	6.431	0.048
ENSMUSG00000026991	Pkp4	PKP4	-0.285	5.692	0.048
ENSMUSG00000051735	Rinl	RINL	-1.009	-1.444	0.048
ENSMUSG00000030107	Usp18	USP18	-0.441	2.446	0.048
ENSMUSG00000067719	Gm10221	#N/A	-0.356	2.417	0.048
ENSMUSG00000082305	Gm2420	#N/A	-0.664	-0.337	0.048
ENSMUSG00000031231	Cox7b	COX7B	-0.419	9.732	0.049
ENSMUSG00000026177	Slc11a1	SLC11A1	-0.52	0.545	0.049
ENSMUSG00000040721	Zfhx2	ZFHX2	-0.298	3.622	0.049
ENSMUSG00000048200	Efcab4a	#N/A	-0.837	-0.987	0.049
ENSMUSG00000086736	Gm14902	#N/A	-1.487	-2.137	0.049
ENSMUSG00000075028	Prdm11	#N/A	-0.404	1.68	0.049
ENSMUSG00000037243	Zfp692	ZNF692	-0.293	5.101	0.049

## Sheet: S5 - MEF2A core enriched
MEF2A Targets - Core enriched genes
Gene Set ID	EntrezID	GeneName	T-value
CTAWWWATA_RSRFC4_Q2	3221	HOXC4	3.1
CTAWWWATA_RSRFC4_Q2	56957	OTUD7B	2.76
CTAWWWATA_RSRFC4_Q2	8165	AKAP1	2.34
CTAWWWATA_RSRFC4_Q2	58526	MID1IP1	2.32
CTAWWWATA_RSRFC4_Q2	4088	SMAD3	2.29
CTAWWWATA_RSRFC4_Q2	6517	SLC2A4	2.18
CTAWWWATA_RSRFC4_Q2	7248	TSC1	2.15
CTAWWWATA_RSRFC4_Q2	23186	RCOR1	2.09
CTAWWWATA_RSRFC4_Q2	23530	NNT	2.06
CTAWWWATA_RSRFC4_Q2	150572	SMYD1	2.05
CTAWWWATA_RSRFC4_Q2	90550	MCU	2.05
CTAWWWATA_RSRFC4_Q2	291	SLC25A4	1.98
CTAWWWATA_RSRFC4_Q2	55062	WIPI1	1.96
CTAWWWATA_RSRFC4_Q2	1152	CKB	1.94
CTAWWWATA_RSRFC4_Q2	29094	LGALSL	1.92
CTAWWWATA_RSRFC4_Q2	11011	TLK2	1.92
CTAWWWATA_RSRFC4_Q2	23676	SMPX	1.91
CTAWWWATA_RSRFC4_Q2	63916	ELMO2	1.87
CTAWWWATA_RSRFC4_Q2	55219	MACO1	1.83
CTAWWWATA_RSRFC4_Q2	6391	SDHC	1.83
CTAWWWATA_RSRFC4_Q2	56937	PMEPA1	1.82
CTAWWWATA_RSRFC4_Q2	6236	RRAD	1.81
CTAWWWATA_RSRFC4_Q2	10766	TOB2	1.79
CTAWWWATA_RSRFC4_Q2	10472	ZBTB18	1.75
CTAWWWATA_RSRFC4_Q2	80086	TUBA4B	1.71
CTAWWWATA_RSRFC4_Q2	5147	PDE6D	1.63
CTAWWWATA_RSRFC4_Q2	58529	MYOZ1	1.61
CTAWWWATA_RSRFC4_Q2	283383	ADGRD1	1.58
CTAWWWATA_RSRFC4_Q2	2244	FGB	1.57
CTAWWWATA_RSRFC4_Q2	5914	RARA	1.53
CTAWWWATA_RSRFC4_Q2	55799	CACNA2D3	1.53
CTAWWWATA_RSRFC4_Q2	65055	REEP1	1.52
CTAWWWATA_RSRFC4_Q2	3725	JUN	1.5
CTAWWWATA_RSRFC4_Q2	25805	BAMBI	1.5
CTAWWWATA_RSRFC4_Q2	2239	GPC4	1.49
CTAWWWATA_RSRFC4_Q2	80315	CPEB4	1.48
CTAWWWATA_RSRFC4_Q2	57826	RAP2C	1.46
CTAWWWATA_RSRFC4_Q2	6689	SPIB	1.45
CTAWWWATA_RSRFC4_Q2	10891	PPARGC1A	1.45
CTAWWWATA_RSRFC4_Q2	55031	USP47	1.41
CTAWWWATA_RSRFC4_Q2	283149	BCL9L	1.4
CTAWWWATA_RSRFC4_Q2	57037	ANKMY2	1.4
CTAWWWATA_RSRFC4_Q2	27075	TSPAN13	1.4
CTAWWWATA_RSRFC4_Q2	9886	RHOBTB1	1.36
CTAWWWATA_RSRFC4_Q2	10725	NFAT5	1.36
CTAWWWATA_RSRFC4_Q2	27328	PCDH11X	1.36
CTAWWWATA_RSRFC4_Q2	7169	TPM2	1.32
CTAWWWATA_RSRFC4_Q2	23291	FBXW11	1.31
CTAWWWATA_RSRFC4_Q2	8382	NME5	1.29
CTAWWWATA_RSRFC4_Q2	8431	NR0B2	1.29
CTAWWWATA_RSRFC4_Q2	84966	IGSF21	1.23
CTAWWWATA_RSRFC4_Q2	92591	ASB16	1.22
CTAWWWATA_RSRFC4_Q2	65010	SLC26A6	1.2
CTAWWWATA_RSRFC4_Q2	4632	MYL1	1.19
CTAWWWATA_RSRFC4_Q2	55761	TTC17	1.19
CTAWWWATA_RSRFC4_Q2	1809	DPYSL3	1.19
CTAWWWATA_RSRFC4_Q2	23598	PATZ1	1.19
CTAWWWATA_RSRFC4_Q2	3636	INPPL1	1.17
CTAWWWATA_RSRFC4_Q2	7504	XK	1.17
CTAWWWATA_RSRFC4_Q2	57447	NDRG2	1.16
CTAWWWATA_RSRFC4_Q2	80067	DCAF17	1.14
CTAWWWATA_RSRFC4_Q2	115701	ALPK2	1.13
CTAWWWATA_RSRFC4_Q2	60313	GPBP1L1	1.13
CTAWWWATA_RSRFC4_Q2	6453	ITSN1	1.13
CTAWWWATA_RSRFC4_Q2	6547	SLC8A3	1.13
CTAWWWATA_RSRFC4_Q2	5457	POU4F1	1.12
CTAWWWATA_RSRFC4_Q2	200942	KLHDC8B	1.1
CTAWWWATA_RSRFC4_Q2	3270	HRC	1.1
CTAWWWATA_RSRFC4_Q2	782	CACNB1	1.1
CTAWWWATA_RSRFC4_Q2	388591	RNF207	1.09
CTAWWWATA_RSRFC4_Q2	844	CASQ1	1.07
CTAWWWATA_RSRFC4_Q2	1571	CYP2E1	1.06
CTAWWWATA_RSRFC4_Q2	55026	TMEM255A	1.06
CTAWWWATA_RSRFC4_Q2	9162	DGKI	1.05
CTAWWWATA_RSRFC4_Q2	3759	KCNJ2	1.03
CTAWWWATA_RSRFC4_Q2	84171	LOXL4	1.03
CTAWWWATA_RSRFC4_Q2	2027	ENO3	1
CTAWWWATA_RSRFC4_Q2	55466	DNAJA4	1
CTAWWWATA_RSRFC4_Q2	5571	PRKAG1	0.99
CTAWWWATA_RSRFC4_Q2	81603	TRIM8	0.98
CTAWWWATA_RSRFC4_Q2	51666	ASB4	0.98
CTAWWWATA_RSRFC4_Q2	1073	CFL2	0.97
CTAWWWATA_RSRFC4_Q2	3679	ITGA7	0.97
CTAWWWATA_RSRFC4_Q2	161247	FITM1	0.97
CTAWWWATA_RSRFC4_Q2	8988	HSPB3	0.97
CTAWWWATA_RSRFC4_Q2	51725	FBXO40	0.96
CTAWWWATA_RSRFC4_Q2	10345	TRDN	0.95
CTAWWWATA_RSRFC4_Q2	1305	COL13A1	0.95
CTAWWWATA_RSRFC4_Q2	388531	RGS9BP	0.95
CTAWWWATA_RSRFC4_Q2	51564	HDAC7	0.95
CTAWWWATA_RSRFC4_Q2	467	ATF3	0.94
CTAWWWATA_RSRFC4_Q2	5256	PHKA2	0.94
CTAWWWATA_RSRFC4_Q2	4253	MIA2	0.94
CTAWWWATA_RSRFC4_Q2	84940	CORO6	0.94
MEF2_04	5550	PREP	1.86
MEF2_04	55219	MACO1	1.83
MEF2_04	10472	ZBTB18	1.75
MEF2_04	57826	RAP2C	1.46
MEF2_04	10891	PPARGC1A	1.45
MEF2_04	10725	NFAT5	1.36
MEF2_04	81796	SLCO5A1	1.23
MEF2_04	92591	ASB16	1.22
MEF2_04	9162	DGKI	1.05
MEF2_04	9211	LGI1	1.01
MEF2_04	1996	ELAVL4	0.91
MEF2_04	6322	SCML1	0.88
MEF2_04	108	ADCY2	0.7
MEF2_04	115908	CTHRC1	0.68
TAAWWATAG_RSRFC4_Q2	2892	GRIA3	3.44
TAAWWATAG_RSRFC4_Q2	9315	NREP	2.84
TAAWWATAG_RSRFC4_Q2	6517	SLC2A4	2.18
TAAWWATAG_RSRFC4_Q2	57609	DIP2B	2.1
TAAWWATAG_RSRFC4_Q2	8739	HRK	1.99
TAAWWATAG_RSRFC4_Q2	29094	LGALSL	1.92
TAAWWATAG_RSRFC4_Q2	23676	SMPX	1.91
TAAWWATAG_RSRFC4_Q2	3743	KCNA7	1.9
TAAWWATAG_RSRFC4_Q2	6391	SDHC	1.83
TAAWWATAG_RSRFC4_Q2	2258	FGF13	1.8
TAAWWATAG_RSRFC4_Q2	84814	PLPP7	1.75
TAAWWATAG_RSRFC4_Q2	1160	CKMT2	1.67
TAAWWATAG_RSRFC4_Q2	11112	HIBADH	1.66
TAAWWATAG_RSRFC4_Q2	84707	BEX2	1.56
TAAWWATAG_RSRFC4_Q2	3725	JUN	1.5
TAAWWATAG_RSRFC4_Q2	8975	USP13	1.48
TAAWWATAG_RSRFC4_Q2	57826	RAP2C	1.46
TAAWWATAG_RSRFC4_Q2	10891	PPARGC1A	1.45
TAAWWATAG_RSRFC4_Q2	7716	VEZF1	1.38
TAAWWATAG_RSRFC4_Q2	10725	NFAT5	1.36
TAAWWATAG_RSRFC4_Q2	8565	YARS1	1.32
TAAWWATAG_RSRFC4_Q2	6310	ATXN1	1.31
TAAWWATAG_RSRFC4_Q2	4632	MYL1	1.19
TAAWWATAG_RSRFC4_Q2	3636	INPPL1	1.17
TAAWWATAG_RSRFC4_Q2	115701	ALPK2	1.13
TAAWWATAG_RSRFC4_Q2	4656	MYOG	1.13
TAAWWATAG_RSRFC4_Q2	6547	SLC8A3	1.13
TAAWWATAG_RSRFC4_Q2	92	ACVR2A	1.09
TAAWWATAG_RSRFC4_Q2	388591	RNF207	1.09
TAAWWATAG_RSRFC4_Q2	11043	MID2	1.07
TAAWWATAG_RSRFC4_Q2	4634	MYL3	1.06
TAAWWATAG_RSRFC4_Q2	9162	DGKI	1.05
TAAWWATAG_RSRFC4_Q2	79990	PLEKHH3	1.03
TAAWWATAG_RSRFC4_Q2	5523	PPP2R3A	1.03
TAAWWATAG_RSRFC4_Q2	55466	DNAJA4	1
TAAWWATAG_RSRFC4_Q2	161247	FITM1	0.97
TAAWWATAG_RSRFC4_Q2	2888	GRB14	0.97
TAAWWATAG_RSRFC4_Q2	4253	MIA2	0.94
TAAWWATAG_RSRFC4_Q2	1996	ELAVL4	0.91
TAAWWATAG_RSRFC4_Q2	51050	PI15	0.91
TAAWWATAG_RSRFC4_Q2	80204	FBXO11	0.85
TAAWWATAG_RSRFC4_Q2	9124	PDLIM1	0.84
TAAWWATAG_RSRFC4_Q2	4703	NEB	0.84
TAAWWATAG_RSRFC4_Q2	9695	EDEM1	0.79
TAAWWATAG_RSRFC4_Q2	389337	ARHGEF37	0.77
TAAWWATAG_RSRFC4_Q2	153830	RNF145	0.77
TAAWWATAG_RSRFC4_Q2	374987	NEXN-AS1	0.76
TAAWWATAG_RSRFC4_Q2	9710	KIAA0355	0.75
TAAWWATAG_RSRFC4_Q2	144453	BEST3	0.74
TAAWWATAG_RSRFC4_Q2	8761	PABPC4	0.74
TAAWWATAG_RSRFC4_Q2	22882	ZHX2	0.74
TAAWWATAG_RSRFC4_Q2	825	CAPN3	0.74
TAAWWATAG_RSRFC4_Q2	81873	ARPC5L	0.74
TAAWWATAG_RSRFC4_Q2	8087	FXR1	0.73
TAAWWATAG_RSRFC4_Q2	2992	GYG1	0.71
TAAWWATAG_RSRFC4_Q2	7135	TNNI1	0.71
TAAWWATAG_RSRFC4_Q2	9099	USP2	0.67
TAAWWATAG_RSRFC4_Q2	5101	PCDH9	0.67
TAAWWATAG_RSRFC4_Q2	27145	FILIP1	0.66
TAAWWATAG_RSRFC4_Q2	151126	ZNF385B	0.65
TAAWWATAG_RSRFC4_Q2	3164	NR4A1	0.65
